# Supplementary material for: Integrin β1 activation induces an anti-melanoma host response
Source: PLoS One. 2017 Apr 27;12(4):e0175300. doi: 10.1371/journal.pone.0175300 (PMC5407755; doi:10.1371/journal.pone.0175300)
Supplement: S1 Table — List of TCGA melanoma samples and clinical information for samples that have both RNASeqV2 RSEM expression data and clinical data. (XLSX) [file pone.0175300.s007.xlsx]

## Sheet: Sheet1
Patient ID	Sample ID	TGFB1 Expression	bcr_patient_uuid	form_completion_date	prospective_collection	retrospective_collection	birth_days_to	gender	height_cm_at_diagnosis	weight_kg_at_diagnosis	race	ethnicity	history_other_malignancy	history_neoadjuvant_treatment	tumor_status	vital_status	last_contact_days_to	death_days_to	primary_melanoma_known_dx	primary_multiple_at_dx	primary_at_dx_count	breslow_thickness_at_diagnosis	clark_level_at_diagnosis	primary_melanoma_tumor_ulceration	primary_melanoma_mitotic_rate	initial_pathologic_dx_year	age_at_diagnosis	ajcc_staging_edition	ajcc_tumor_pathologic_pt	ajcc_nodes_pathologic_pn	ajcc_metastasis_pathologic_pm	ldh_level	ajcc_pathologic_tumor_stage	submitted_tumor_dx_days_to	submitted_tumor_site	submitted_tumor_site.1	metastatic_tumor_site	primary_melanoma_skin_type	history_neoadjuvant_tx_type	ifn_tx_90_days_prior_to_resection	radiation_treatment_adjuvant	pharmaceutical_tx_adjuvant	new_tumor_event_dx_indicator	new_tumor_event_prior_to_bcr_tumor	new_tumor_event_melanoma_count	clinical_M	clinical_N	clinical_T	clinical_stage
TCGA-GN-A4U7	TCGA-GN-A4U7-06A-21R-A32P-07	726.183	088C296E-8E13-4DC8-8A99-B27F4B27F95E	2014-06-25	NO	YES	-20458	FEMALE	161	48	WHITE	NOT HISPANIC OR LATINO	No	No	WITH TUMOR	Dead	266	317	YES	NO	1	1.39	IV	NO	8	2011	56	7th	T2b	N3	M0	[Not Available]	Stage IIIC	148	Extremities	Regional Lymph Node	[Not Available]	Non-glabrous skin	[Not Available]	[Not Available]	NO	NO	NO	NO	1	[Not Applicable]	[Not Applicable]	[Not Applicable]	[Not Applicable]
TCGA-W3-AA1V	TCGA-W3-AA1V-06B-11R-A40A-07	5018.75	9817EC15-605A-40DB-B848-2199E5CCBB7B	2014-07-17	NO	YES	-23314	MALE	180	91	WHITE	NOT HISPANIC OR LATINO	No	No	WITH TUMOR	Dead	[Not Available]	1280	YES	NO	[Not Available]	1.3	IV	NO	[Not Available]	1994	63	4th	T3	N0	M0	[Not Available]	Stage II	946	Other Specify	Regional Lymph Node	[Not Available]	Non-glabrous skin	[Not Available]	[Not Available]	NO	YES	YES	NO	1	[Not Applicable]	[Not Applicable]	[Not Applicable]	[Not Applicable]
TCGA-FS-A1Z0	TCGA-FS-A1Z0-06A-11R-A18T-07	867.808	6A1966C3-7F01-4304-B4A1-C4EF683B179A	2012-11-12	NO	YES	-11815	FEMALE	[Not Available]	[Not Available]	WHITE	NOT HISPANIC OR LATINO	No	No	WITH TUMOR	Dead	[Not Available]	6164	YES	NO	1	0.95	III	NO	[Not Available]	1990	32	3rd	T1a	N0	M0	[Not Available]	Stage IA	5440	Extremities	Distant Metastasis	Skin	Non-glabrous skin	[Not Available]	[Not Available]	NO	NO	YES	[Not Available]	[Not Available]	[Not Applicable]	[Not Applicable]	[Not Applicable]	[Not Applicable]
TCGA-D9-A3Z1	TCGA-D9-A3Z1-06A-11R-A239-07	915.396	4F7E7A0E-4AA2-4B6A-936F-6429C7D6A2A7	2013-11-18	YES	NO	-24192	MALE	180	80	WHITE	NOT HISPANIC OR LATINO	No	No	WITH TUMOR	Dead	345	468	YES	NO	1	1.7	IV	[Not Available]	[Not Available]	2011	66	7th	T2a	N3	M0	Normal	Stage IIIC	223	[Unknown]	Regional Lymph Node	[Not Available]	[Not Available]	[Not Available]	[Not Available]	NO	NO	YES	[Not Available]	[Not Available]	[Not Applicable]	[Not Applicable]	[Not Applicable]	[Not Applicable]
TCGA-WE-A8ZX	TCGA-WE-A8ZX-06A-11R-A37K-07	2296.05	F11B1E99-C14F-442E-ACAB-6353A5C77266	2015-02-09	NO	YES	-16736	MALE	[Not Available]	[Not Available]	WHITE	NOT HISPANIC OR LATINO	No	No	TUMOR FREE	Alive	1089	[Not Applicable]	NO	[Not Available]	[Not Available]	[Not Available]	[Not Available]	[Not Available]	[Not Available]	2012	45	7th	TX	N1b	M0	[Not Available]	Stage IIIB	26	[Not Available]	Regional Lymph Node	[Not Available]	Non-glabrous skin	[Not Available]	[Not Available]	YES	NO	NO	NO	[Not Available]	[Not Applicable]	[Not Applicable]	[Not Applicable]	[Not Applicable]
TCGA-EB-A5VV	TCGA-EB-A5VV-06A-11R-A32P-07	3436.83	080BB1F8-F20C-4DAA-9DE3-B5782B69583C	2014-03-21	YES	NO	-27364	FEMALE	160	96	WHITE	NOT HISPANIC OR LATINO	No	No	TUMOR FREE	Alive	214	[Not Applicable]	YES	NO	1	4	[Unknown]	YES	[Not Available]	2012	74	7th	T3b	N1	M0	[Not Evaluated]	Stage IIIB	198	Head and Neck	Regional Lymph Node	[Not Available]	Non-glabrous skin	[Not Available]	[Not Available]	NO	NO	NO	NO	1	[Not Applicable]	[Not Applicable]	[Not Applicable]	[Not Applicable]
TCGA-EB-A51B	TCGA-EB-A51B-01A-11R-A27Q-07	217.087	554270FB-1FB3-4AEB-81A1-F78C30B143B4	2015-02-24	YES	NO	-19645	MALE	173	94	WHITE	NOT HISPANIC OR LATINO	No	No	TUMOR FREE	Alive	931	[Not Applicable]	YES	[Unknown]	[Not Available]	10	III	YES	[Not Available]	2012	53	7th	T4b	NX	M0	[Not Available]	Stage IIC	0	Trunk	Primary Tumor	[Not Available]	Non-glabrous skin	[Not Available]	[Not Available]	NO	NO	NO	[Not Available]	1	[Not Applicable]	[Not Applicable]	[Not Applicable]	[Not Applicable]
TCGA-D3-A1Q3	TCGA-D3-A1Q3-06A-11R-A18T-07	2543.66	29476D6A-0D06-4A18-8910-C0502F6539FF	2013-01-08	NO	YES	-23604	MALE	182	108	WHITE	NOT HISPANIC OR LATINO	No	Yes	WITH TUMOR	Dead	[Not Available]	507	YES	NO	[Not Available]	4.6	[Not Available]	YES	15	2001	64	7th	T4b	N0	M0	[Not Available]	Stage IIC	248	Extremities	Regional Lymph Node	[Not Available]	Non-glabrous skin	Interferon	NO	NO	YES	NO	[Not Available]	[Not Available]	[Not Applicable]	[Not Applicable]	[Not Applicable]	[Not Applicable]
TCGA-FR-A44A	TCGA-FR-A44A-06A-11R-A24X-07	1354.95	18E7B73C-4520-42CD-AC9B-23BAC1C8ECC6	2013-08-26	NO	YES	-10707	FEMALE	[Not Available]	105	WHITE	NOT HISPANIC OR LATINO	No	No	TUMOR FREE	Alive	5299	[Not Applicable]	YES	NO	1	2.51	IV	NO	9	1999	29	5th	T3a	N0	M0	[Not Available]	Stage II	2691	Extremities	Regional Lymph Node	[Not Available]	[Not Available]	[Not Available]	[Not Available]	YES	YES	NO	NO	1	[Not Applicable]	[Not Applicable]	[Not Applicable]	[Not Applicable]
TCGA-EE-A17Z	TCGA-EE-A17Z-06A-11R-A18S-07	325.019	D84D9C7B-B464-4EA1-8C39-9C929BB34C08	2013-01-08	NO	YES	-20970	MALE	[Not Available]	[Not Available]	WHITE	NOT HISPANIC OR LATINO	No	No	WITH TUMOR	Dead	[Not Available]	263	YES	NO	[Not Available]	29	V	NO	9	2008	57	6th	T4a	N0	M0	[Not Available]	Stage IIB	71	Trunk	Regional Lymph Node	[Not Available]	Non-glabrous skin	[Not Available]	[Not Available]	NO	NO	YES	NO	[Not Available]	[Not Applicable]	[Not Applicable]	[Not Applicable]	[Not Applicable]
TCGA-BF-AAP7	TCGA-BF-AAP7-01A-11R-A40A-07	1474.27	3E39C93E-CCAE-48D5-9B27-62DAE0E75C07	2014-12-23	YES	NO	-28073	FEMALE	158	67	WHITE	NOT HISPANIC OR LATINO	No	No	TUMOR FREE	Alive	318	[Not Applicable]	YES	NO	1	5	IV	YES	[Not Available]	2013	76	7th	T4b	N0	M0	[Not Available]	Stage IIC	0	Extremities	Primary Tumor	[Not Available]	Non-glabrous skin	[Not Available]	[Not Available]	NO	NO	NO	[Not Available]	1	[Not Applicable]	[Not Applicable]	[Not Applicable]	[Not Applicable]
TCGA-W3-AA1W	TCGA-W3-AA1W-06A-11R-A38C-07	2308.72	36F4BE75-CBCF-431B-9199-DBA295A905A1	2014-09-23	NO	YES	-23711	MALE	170	101	WHITE	NOT HISPANIC OR LATINO	No	Yes	TUMOR FREE	Alive	6666	[Not Applicable]	YES	NO	[Not Available]	1.54	IV	NO	0	1996	64	4th	T3	N0	M0	[Not Available]	Stage II	1034	Trunk	Distant Metastasis	Periaortic Lymph Nodes	Non-glabrous skin	Interferon	YES	YES	YES	NO	YES	[Not Available]	[Not Applicable]	[Not Applicable]	[Not Applicable]	[Not Applicable]
TCGA-D3-A51G	TCGA-D3-A51G-06A-11R-A266-07	1745.11	44D176DB-2221-45A2-818B-EEF6832A51B6	2014-06-18	NO	YES	[Completed]	MALE	190	112	WHITE	NOT HISPANIC OR LATINO	Yes	No	TUMOR FREE	Alive	[Completed]	[Not Applicable]	YES	NO	[Not Available]	0	I	[Unknown]	[Not Available]	1990	[Not Available]	7th	Tis	N0	M0	[Not Available]	Stage 0	[Completed]	Trunk	Regional Cutaneous or Subcutaneous Tissue (includes satellite and in-transit metastasis)	[Not Available]	Non-glabrous skin	[Not Available]	[Not Available]	NO	YES	NO	YES	1	[Not Applicable]	[Not Applicable]	[Not Applicable]	[Not Applicable]
TCGA-Z2-AA3S	TCGA-Z2-AA3S-06A-11R-A39D-07	252.862	71B347AC-6AC6-475D-8E21-754764180948	2014-11-14	YES	NO	-21318	MALE	172	78	WHITE	NOT HISPANIC OR LATINO	No	No	WITH TUMOR	Alive	2950	[Not Applicable]	YES	NO	[Not Available]	0.5	II	NO	[Not Available]	2006	58	6th	T1a	N0	M0	[Not Available]	Stage IA	2628	Trunk	Regional Lymph Node	[Not Available]	Non-glabrous skin	[Not Available]	[Not Available]	YES	NO	YES	NO	1	[Not Applicable]	[Not Applicable]	[Not Applicable]	[Not Applicable]
TCGA-D3-A51E	TCGA-D3-A51E-06A-11R-A266-07	971.22	963858B8-A8B6-498E-989A-271654713772	2014-01-30	NO	YES	-14305	FEMALE	163	61	WHITE	NOT HISPANIC OR LATINO	No	No	TUMOR FREE	Alive	5318	[Not Applicable]	YES	NO	[Not Available]	1.2	III	[Unknown]	[Not Available]	1999	39	7th	T2	N0	M0	[Not Available]	I or II NOS	2483	Extremities	Regional Cutaneous or Subcutaneous Tissue (includes satellite and in-transit metastasis)	[Not Available]	Non-glabrous skin	[Not Available]	[Not Available]	NO	YES	NO	[Not Available]	1	[Not Applicable]	[Not Applicable]	[Not Applicable]	[Not Applicable]
TCGA-EE-A3AD	TCGA-EE-A3AD-06A-11R-A18S-07	383.955	0F1FB775-C4A2-4A1E-8B09-F935233CDAEE	2013-12-30	NO	YES	-18491	MALE	[Not Available]	[Not Available]	WHITE	NOT HISPANIC OR LATINO	No	No	WITH TUMOR	Dead	112	875	NO	[Not Available]	[Not Available]	[Not Available]	[Not Available]	[Not Available]	[Not Available]	2009	50	6th	T0	N1b	M0	[Not Available]	Stage III	0	[Not Available]	Regional Lymph Node	[Not Available]	[Not Available]	[Not Available]	[Not Available]	NO	NO	YES	[Not Available]	[Not Available]|[Not Available]|[Not Available]|[Not Available]|[Not Available]|[Not Available]	[Not Applicable]	[Not Applicable]	[Not Applicable]	[Not Applicable]
TCGA-ER-A19J	TCGA-ER-A19J-06A-11R-A18S-07	1637.69	CE28F65D-4AE8-4E63-815F-5B8D4389E092	2013-09-24	YES	NO	-19733	MALE	[Not Available]	[Not Available]	WHITE	NOT HISPANIC OR LATINO	No	No	WITH TUMOR	Dead	196	196	NO	[Not Available]	[Not Available]	[Not Available]	[Not Available]	[Not Available]	[Not Available]	2004	54	6th	TX	N3	M1	[Not Available]	Stage IV	68	[Not Available]	Regional Lymph Node	[Not Available]	Non-glabrous skin	[Not Available]	[Not Available]	NO	NO	NO	NO	[Not Available]	[Not Applicable]	[Not Applicable]	[Not Applicable]	[Not Applicable]
TCGA-D3-A5GU	TCGA-D3-A5GU-06A-11R-A27Q-07	632.265	6AC4E3DF-6C43-4C73-8F4C-F89C3626F2D5	2014-06-18	NO	YES	-13296	MALE	177	75	WHITE	NOT HISPANIC OR LATINO	No	No	WITH TUMOR	Alive	3808	[Not Applicable]	YES	NO	[Not Available]	0.48	III	NO	2	2002	36	7th	T1b	N0	M0	[Not Available]	Stage IB	3105	Extremities	Regional Lymph Node	[Not Available]	Non-glabrous skin	[Not Available]	[Not Available]	NO	NO	YES	YES	1	[Not Applicable]	[Not Applicable]	[Not Applicable]	[Not Applicable]
TCGA-FS-A4FD	TCGA-FS-A4FD-06A-11R-A266-07	593.109	745C699B-8ECF-4653-B41F-6620F11BCF39	2014-07-11	NO	YES	-14426	MALE	[Not Available]	[Not Available]	WHITE	NOT HISPANIC OR LATINO	No	Yes	WITH TUMOR	Dead	2369	2454	YES	YES	1	2	IV	[Unknown]	[Not Available]	2004	39	6th	T2	N3	M0	[Not Available]	Stage IIIC	2300	Trunk|[Not Available]	Regional Lymph Node	[Not Available]	[Not Available]	Interferon	YES	NO	NO	YES	[Not Available]	[Not Available]|[Not Available]|[Not Available]|[Not Available]	[Not Applicable]	[Not Applicable]	[Not Applicable]	[Not Applicable]
TCGA-ER-A2ND	TCGA-ER-A2ND-06A-11R-A18T-07	694.564	1B3F92B7-658A-4BBD-B086-20C1CD976D54	2012-04-30	YES	NO	-20867	FEMALE	[Not Available]	[Not Available]	WHITE	NOT HISPANIC OR LATINO	No	No	WITH TUMOR	Dead	[Not Available]	710	YES	NO	[Not Available]	1	IV	NO	[Not Available]	2004	57	6th	T1b	N3	M0	[Not Available]	Stage IIIC	653	Extremities	Distant Metastasis	Right Flank	Non-glabrous skin	Interferon	YES	NO	NO	NO	[Not Available]	[Not Available]	[Not Applicable]	[Not Applicable]	[Not Applicable]	[Not Applicable]
TCGA-WE-A8K4	TCGA-WE-A8K4-01A-12R-A37K-07	659.936	E865B9BE-CA10-4805-9634-2F35AD18B63E	2015-02-09	YES	NO	-31308	MALE	[Not Available]	[Not Available]	WHITE	NOT HISPANIC OR LATINO	Yes	No	TUMOR FREE	Alive	614	[Not Applicable]	YES	NO	1	12	[Unknown]	[Unknown]	4	2013	85	7th	T4a	NX	M0	[Not Available]	Stage IIB	0	Extremities	Primary Tumor	[Not Available]	Non-glabrous skin	[Not Available]	[Not Available]	NO	NO	NO	[Not Available]	1	[Not Applicable]	[Not Applicable]	[Not Applicable]	[Not Applicable]
TCGA-FS-A1ZD	TCGA-FS-A1ZD-06A-11R-A18T-07	1779.64	C2948FE9-5798-43BC-A743-511E94E417F8	2012-11-12	NO	YES	-23344	MALE	[Not Available]	[Not Available]	WHITE	NOT HISPANIC OR LATINO	No	No	WITH TUMOR	Dead	[Not Available]	1628	YES	NO	1	1.18	III	YES	[Not Available]	2001	63	6th	T2b	N0	M0	[Not Available]	Stage IIA	1378	Extremities	Regional Lymph Node	[Not Available]	Non-glabrous skin	[Not Available]	[Not Available]	NO	YES	YES	[Not Available]	[Not Available]	[Not Applicable]	[Not Applicable]	[Not Applicable]	[Not Applicable]
TCGA-EE-A2M6	TCGA-EE-A2M6-06A-12R-A18S-07	1152.38	58F0AE89-E277-4DFF-BB73-777CDF602DC7	2013-12-30	NO	YES	-22564	MALE	[Not Available]	[Not Available]	WHITE	NOT HISPANIC OR LATINO	No	No	TUMOR FREE	Alive	3932	[Not Applicable]	YES	NO	[Not Available]	0.7	II	NO	0	1997	61	4th	T1	N0	M0	[Not Available]	Stage I	943	Trunk	Regional Lymph Node	[Not Available]	Non-glabrous skin	[Not Available]	[Not Available]	NO	YES	YES	[Not Available]	[Not Available]	[Not Applicable]	[Not Applicable]	[Not Applicable]	[Not Applicable]
TCGA-RP-A690	TCGA-RP-A690-06A-11R-A311-07	390.039	C7ECF63A-A412-43E6-805E-E9F49D7DFE6B	2015-03-25	NO	YES	-24450	FEMALE	162	49	WHITE	NOT HISPANIC OR LATINO	No	No	TUMOR FREE	Alive	6	[Not Applicable]	NO	[Not Available]	[Not Available]	[Not Available]	[Not Available]	[Not Available]	[Not Available]	2005	66	6th	[Not Available]	[Not Available]	[Not Available]	[Not Available]	[Not Available]	0	[Not Available]	Distant Metastasis	spinal cord	Non-glabrous skin	[Not Available]	[Not Available]	[Unknown]	[Unknown]	[Unknown]	[Not Available]	1	[Not Applicable]	[Not Applicable]	[Not Applicable]	[Not Applicable]
TCGA-EE-A2GN	TCGA-EE-A2GN-06A-11R-A18S-07	666.074	BE73FDE2-D843-426B-9306-A02D3F2A754B	2013-12-30	NO	YES	-24683	MALE	[Not Available]	[Not Available]	WHITE	NOT HISPANIC OR LATINO	No	Yes	WITH TUMOR	Dead	2767	3106	YES	NO	[Not Available]	1.9	IV	YES	9	2003	67	6th	T2b	N0	M0	[Not Available]	Stage IIA	1738	Trunk	Regional Cutaneous or Subcutaneous Tissue (includes satellite and in-transit metastasis)	[Not Available]	Non-glabrous skin	Interferon	YES	NO	NO	YES	NO	[Not Available]|[Not Available]|[Not Available]|[Not Available]	[Not Applicable]	[Not Applicable]	[Not Applicable]	[Not Applicable]
TCGA-WE-AAA0	TCGA-WE-AAA0-06A-11R-A38C-07	4552.21	ADFA6BEB-1AA3-4A2A-AFE7-8D036A80B20D	2015-02-09	NO	YES	-17261	MALE	[Not Available]	[Not Available]	WHITE	NOT HISPANIC OR LATINO	No	No	TUMOR FREE	Alive	1229	[Not Applicable]	YES	NO	1	0.8	[Unknown]	NO	0	2011	47	7th	T1a	N0	M0	[Not Available]	Stage IA	311	Head and Neck	Regional Lymph Node	[Not Available]	Non-glabrous skin	[Not Available]	[Not Available]	YES	NO	NO	[Not Available]	[Not Available]|[Not Available]	[Not Applicable]	[Not Applicable]	[Not Applicable]	[Not Applicable]
TCGA-EE-A29V	TCGA-EE-A29V-06A-12R-A18S-07	348.025	01CB0004-FC1E-4DA5-9D27-F458F8D711EE	2013-01-08	NO	YES	-31092	MALE	[Not Available]	[Not Available]	WHITE	NOT HISPANIC OR LATINO	No	No	WITH TUMOR	Dead	[Not Available]	787	YES	NO	[Not Available]	3.5	IV	YES	14	2008	85	6th	T3b	N1b	M0	[Not Available]	Stage IIIC	713	Head and Neck	Distant Metastasis	Chest	Non-glabrous skin	[Not Available]	[Not Available]	NO	YES	YES	YES	[Not Available]	[Not Applicable]	[Not Applicable]	[Not Applicable]	[Not Applicable]
TCGA-EB-A6R0	TCGA-EB-A6R0-01A-12R-A32P-07	437.951	5BF40B29-D722-430A-91BC-CAD941EE3694	2015-03-25	YES	NO	-21367	FEMALE	160	115	WHITE	NOT HISPANIC OR LATINO	No	No	TUMOR FREE	Dead	467	608	YES	[Unknown]	[Not Available]	10	IV	YES	[Not Available]	2012	58	7th	T4b	N0	M0	[Not Available]	Stage IIC	0	Trunk	Primary Tumor	[Not Available]	Non-glabrous skin	[Not Available]	[Not Available]	NO	YES	NO	[Not Available]	[Not Available]	[Not Applicable]	[Not Applicable]	[Not Applicable]	[Not Applicable]
TCGA-DA-A1HV	TCGA-DA-A1HV-06A-21R-A18S-07	1504.62	210726BD-DB19-48AE-9A3D-E6AC44480E85	2015-05-07	NO	YES	-27553	FEMALE	[Not Available]	[Not Available]	WHITE	NOT HISPANIC OR LATINO	No	No	TUMOR FREE	Alive	2329	[Not Applicable]	NO	[Not Available]	[Not Available]	[Not Available]	[Not Available]	[Not Available]	[Not Available]	2008	75	6th	T0	N2b	M0	[Not Available]	Stage IIIB	3	[Not Available]	Regional Lymph Node	[Not Available]	Non-glabrous skin	[Not Available]	[Not Available]	NO	NO	NO	[Not Available]	[Not Available]	[Not Applicable]	[Not Applicable]	[Not Applicable]	[Not Applicable]
TCGA-ER-A19T	TCGA-ER-A19T-06A-11R-A18U-07	2662.48	B85B14D7-3B5A-4800-AF12-622EC03B9FE5	2013-09-24	YES	NO	-18732	MALE	167	78	WHITE	NOT HISPANIC OR LATINO	No	No	WITH TUMOR	Dead	[Not Available]	270	YES	NO	[Not Available]	15	V	NO	16	2006	51	6th	T4a	N3	M1a	[Not Available]	Stage IV	70	Extremities	Primary Tumor	[Not Available]	Non-glabrous skin	Interferon	NO	YES	NO	NO	NO	[Not Available]	[Not Applicable]	[Not Applicable]	[Not Applicable]	[Not Applicable]
TCGA-GN-A8LK	TCGA-GN-A8LK-06A-11R-A37K-07	869.754	962FF090-16C0-438B-8213-86B2BD306E4C	2014-04-03	NO	YES	-25725	MALE	175	93	WHITE	NOT HISPANIC OR LATINO	No	No	WITH TUMOR	Dead	[Not Available]	1524	YES	NO	1	0.7	IV	NO	0	2009	70	6th	T1b	NX	[Not Available]	[Not Available]	Stage IB	1083	Head and Neck	Distant Metastasis	Lung	Non-glabrous skin	[Not Available]	[Not Available]	NO	NO	YES	YES	1	[Not Applicable]	[Not Applicable]	[Not Applicable]	[Not Applicable]
TCGA-D3-A5GL	TCGA-D3-A5GL-06A-11R-A27Q-07	667.956	9E5B6BEE-0E10-4559-8D0E-2DC9677CC90C	2014-01-03	NO	YES	-27095	MALE	185	113	WHITE	NOT HISPANIC OR LATINO	No	No	TUMOR FREE	Alive	3826	[Not Applicable]	YES	NO	[Not Available]	1.6	IV	NO	1	2003	74	7th	T2a	N0	M0	[Not Available]	Stage IB	473	Extremities	Regional Lymph Node	[Not Available]	Non-glabrous skin	[Not Available]	[Not Available]	YES	NO	NO	NO	1	[Not Applicable]	[Not Applicable]	[Not Applicable]	[Not Applicable]
TCGA-FS-A4F2	TCGA-FS-A4F2-06A-11R-A24X-07	570.237	4D22DCE6-0F25-44EE-89E7-5B5EE2EE9799	2012-06-12	NO	YES	-16944	FEMALE	[Not Available]	[Not Available]	WHITE	NOT HISPANIC OR LATINO	No	No	WITH TUMOR	Dead	[Not Available]	1525	YES	NO	1	4.7	V	YES	[Not Available]	2003	46	6th	T4b	N0	M0	[Not Available]	Stage IIC	1427	Head and Neck	Regional Cutaneous or Subcutaneous Tissue (includes satellite and in-transit metastasis)	[Not Available]	Non-glabrous skin	[Not Available]	[Not Available]	NO	NO	YES	[Not Available]	[Not Available]	[Not Applicable]	[Not Applicable]	[Not Applicable]	[Not Applicable]
TCGA-EE-A2GO	TCGA-EE-A2GO-06A-11R-A18S-07	1639.68	783EB662-7D7A-4637-8500-E2D86D73EC7B	2013-12-30	NO	YES	-24159	FEMALE	[Not Available]	[Not Available]	WHITE	NOT HISPANIC OR LATINO	Yes	No	TUMOR FREE	Alive	3857	[Not Applicable]	YES	NO	[Not Available]	3.4	IV	NO	2	2002	66	5th	T3b	N0	M0	[Not Available]	Stage II	2163	Extremities	Regional Cutaneous or Subcutaneous Tissue (includes satellite and in-transit metastasis)	[Not Available]	Non-glabrous skin	[Not Available]	[Not Available]	NO	NO	YES	NO	[Not Available]	[Not Applicable]	[Not Applicable]	[Not Applicable]	[Not Applicable]
TCGA-D3-A8GQ	TCGA-D3-A8GQ-06A-11R-A37K-07	5069.57	320A2DCA-EE07-4D14-A7B8-178636636880	2013-12-20	NO	YES	-24348	MALE	174	82	WHITE	NOT HISPANIC OR LATINO	No	No	WITH TUMOR	Dead	[Not Available]	884	YES	NO	[Not Available]	2.6	III	[Unknown]	[Not Available]	2004	66	7th	T3	N0	M0	[Not Available]	Stage II	536	Trunk	Distant Metastasis	Small Bowel	[Not Available]	[Not Available]	[Not Available]	NO	NO	YES	NO	1	[Not Applicable]	[Not Applicable]	[Not Applicable]	[Not Applicable]
TCGA-EB-A1NK	TCGA-EB-A1NK-01A-11R-A18T-07	577.804	27C9E7AA-1760-4CFC-95B0-A091D35D317B	2013-03-13	YES	NO	-17569	MALE	184	132	WHITE	NOT HISPANIC OR LATINO	No	No	TUMOR FREE	Alive	1039	[Not Applicable]	YES	NO	[Not Available]	8	IV	YES	[Not Available]	2010	48	7th	T4b	N0	M0	[Not Available]	Stage IIC	0	Extremities	Primary Tumor	[Not Available]	Non-glabrous skin	[Not Available]	[Not Available]	NO	NO	NO	[Not Available]	[Not Available]	[Not Applicable]	[Not Applicable]	[Not Applicable]	[Not Applicable]
TCGA-FW-A3I3	TCGA-FW-A3I3-06A-11R-A21D-07	613.305	436A0116-EADA-4B8F-AAFE-29EB7F3241C4	2013-08-14	YES	NO	-21731	FEMALE	173	105	WHITE	NOT HISPANIC OR LATINO	No	No	TUMOR FREE	Alive	531	[Not Applicable]	NO	[Not Available]	[Not Available]	[Not Available]	[Not Available]	[Not Available]	[Not Available]	2011	59	7th	[Not Available]	N0	M1	[Not Available]	Stage IV	0	[Not Available]	Distant Metastasis	vaginal wall/vagina	[Not Available]	[Not Available]	[Not Available]	NO	NO	NO	[Not Available]	[Not Available]	[Not Applicable]	[Not Applicable]	[Not Applicable]	[Not Applicable]
TCGA-D9-A1X3	TCGA-D9-A1X3-06A-11R-A18S-07	1601.16	F0744FA2-DB4A-40DE-9FD2-F61863FD98D4	2012-02-20	YES	NO	-23171	MALE	170	95	WHITE	NOT HISPANIC OR LATINO	No	No	WITH TUMOR	Alive	551	[Not Applicable]	YES	NO	[Not Available]	12	V	YES	[Not Available]	2010	63	7th	T4b	N2b	[Not Available]	[Not Available]	[Not Available]	[Not Available]	Extremities	Regional Cutaneous or Subcutaneous Tissue (includes satellite and in-transit metastasis)	[Not Available]	Non-glabrous skin	[Not Available]	NO	YES	NO	NO	NO	[Not Available]	[Not Applicable]	[Not Applicable]	[Not Applicable]	[Not Applicable]
TCGA-D3-A8GP	TCGA-D3-A8GP-06A-11R-A37K-07	564.033	95F469B1-E109-4D0E-B9AA-2060207F8A03	2014-07-14	NO	YES	-28234	MALE	175	72	WHITE	NOT HISPANIC OR LATINO	No	No	TUMOR FREE	Alive	4646	[Not Applicable]	YES	NO	[Not Available]	1.8	IV	[Unknown]	[Not Available]	2002	77	7th	T2	N2c	M0	[Not Available]	Stage III	1526	Extremities	Distant Metastasis	Colon	[Not Available]	[Not Available]	[Not Available]	NO	NO	NO	YES	1	[Not Applicable]	[Not Applicable]	[Not Applicable]	[Not Applicable]
TCGA-FS-A1ZA	TCGA-FS-A1ZA-06A-11R-A18T-07	442.835	177B515E-BCB9-4A08-9B38-3CCDEC0E293F	2012-11-12	NO	YES	-16705	FEMALE	[Not Available]	[Not Available]	WHITE	NOT HISPANIC OR LATINO	No	No	WITH TUMOR	Dead	[Not Available]	843	YES	NO	1	4.5	IV	YES	[Not Available]	2003	45	6th	T4b	N2c	M0	[Not Available]	Stage IIIB	621	Trunk	Distant Metastasis	lymphnode	Non-glabrous skin	[Not Available]	[Not Available]	NO	NO	YES	[Not Available]	[Not Available]	[Not Applicable]	[Not Applicable]	[Not Applicable]	[Not Applicable]
TCGA-GN-A4U4	TCGA-GN-A4U4-06A-11R-A32P-07	599.977	6DC9C5B0-77E6-4C53-A75C-8F01731C54E8	2014-09-04	NO	YES	-26761	MALE	175	85	WHITE	NOT HISPANIC OR LATINO	No	No	TUMOR FREE	Alive	1197	[Not Applicable]	YES	NO	1	1.7	IV	YES	4	2011	73	7th	T2b	NX	M0	[Not Available]	Stage IIA	42	Trunk	Regional Lymph Node	[Not Available]	Non-glabrous skin	[Not Available]	[Not Available]	NO	NO	NO	NO	[Not Available]	[Not Applicable]	[Not Applicable]	[Not Applicable]	[Not Applicable]
TCGA-EB-A3XB	TCGA-EB-A3XB-01A-11R-A239-07	266.615	A9255DCB-B236-4777-AC43-555E3A5386C3	2014-10-07	YES	NO	-23091	MALE	164	80	WHITE	NOT HISPANIC OR LATINO	No	No	TUMOR FREE	Alive	796	[Not Applicable]	YES	[Unknown]	[Not Available]	[Not Available]	IV	[Not Available]	[Not Available]	2011	63	7th	T4	NX	M0	[Not Available]	Stage II	0	Trunk	Primary Tumor	[Not Available]	Non-glabrous skin	[Not Available]	[Not Available]	NO	NO	NO	[Not Available]	[Not Available]	[Not Applicable]	[Not Applicable]	[Not Applicable]	[Not Applicable]
TCGA-WE-A8ZN	TCGA-WE-A8ZN-06A-11R-A37K-07	2271.19	F311877D-021A-423B-A6F5-E574C9A3CA7C	2014-09-08	NO	YES	-20942	MALE	[Not Available]	[Not Available]	[Not Evaluated]	NOT HISPANIC OR LATINO	No	No	WITH TUMOR	Alive	1794	[Not Applicable]	YES	NO	1	4.5	[Unknown]	NO	[Not Available]	2009	57	6th	T4a	NX	M0	[Not Available]	Stage IIB	1092	Extremities	Regional Cutaneous or Subcutaneous Tissue (includes satellite and in-transit metastasis)	[Not Available]	Non-glabrous skin	[Not Available]	[Not Available]	NO	YES	YES	[Not Available]	[Not Available]|[Not Available]|[Not Available]|[Not Available]|[Not Available]|[Not Available]	[Not Applicable]	[Not Applicable]	[Not Applicable]	[Not Applicable]
TCGA-GN-A268	TCGA-GN-A268-06A-11R-A18T-07	558.242	C6BE76D4-A1BA-4DD6-84BF-3B30CABE144E	2012-04-20	NO	YES	-30430	FEMALE	155	55	WHITE	NOT HISPANIC OR LATINO	No	No	WITH TUMOR	Dead	[Not Available]	1910	YES	NO	1	9.8	V	NO	1.67	2005	83	6th	T4a	N0	M0	[Not Available]	Stage IIB	1441	Extremities	Regional Lymph Node	[Not Available]	Non-glabrous skin	[Not Available]	[Not Available]	NO	NO	YES	YES	1	[Not Applicable]	[Not Applicable]	[Not Applicable]	[Not Applicable]
TCGA-D3-A1Q8	TCGA-D3-A1Q8-06A-11R-A18T-07	2588.87	7B7A49B5-5BE8-4966-8F3A-E6E01E694F86	2012-10-02	NO	YES	-12330	MALE	187	161	WHITE	NOT HISPANIC OR LATINO	No	No	WITH TUMOR	Dead	[Not Available]	854	NO	[Not Available]	[Not Available]	[Not Available]	[Not Available]	[Not Available]	[Not Available]	2004	33	7th	T0	N3	M1b	Normal	Stage IV	0	[Not Available]	Regional Lymph Node	[Not Available]	Non-glabrous skin	[Not Available]	[Not Available]	YES	NO	YES	NO	[Not Available]	[Not Applicable]	[Not Applicable]	[Not Applicable]	[Not Applicable]
TCGA-D3-A1QA	TCGA-D3-A1QA-06A-11R-A18T-07	1266.17	FBEE9FE7-8BED-41A6-BCFE-DE9F1BC80D01	2013-07-16	NO	YES	-20223	MALE	175	90	WHITE	NOT HISPANIC OR LATINO	No	No	WITH TUMOR	Alive	2765	[Not Applicable]	YES	NO	[Not Available]	1.12	III	NO	2	2005	55	7th	T2a	N0	M0	[Not Available]	Stage IB	1371	Extremities	Regional Lymph Node	[Not Available]	Non-glabrous skin	[Not Available]	[Not Available]	NO	NO	YES	NO	[Not Available]|[Not Available]	[Not Applicable]	[Not Applicable]	[Not Applicable]	[Not Applicable]
TCGA-D3-A2JL	TCGA-D3-A2JL-06A-11R-A18S-07	768.238	28CF244B-77DC-4B31-A65A-9746F15BB07E	2013-08-08	NO	YES	-15710	FEMALE	165	72	WHITE	NOT HISPANIC OR LATINO	No	No	TUMOR FREE	Alive	5219	[Not Applicable]	YES	NO	[Not Available]	[Not Available]	[Not Available]	[Not Available]	[Not Available]	1999	43	7th	TX	N0	M0	[Not Available]	I or II NOS	2408	Extremities	Regional Lymph Node	[Not Available]	Non-glabrous skin	[Not Available]	[Not Available]	NO	YES	NO	NO	1	[Not Applicable]	[Not Applicable]	[Not Applicable]	[Not Applicable]
TCGA-EB-A5SG	TCGA-EB-A5SG-06A-11R-A311-07	2345.81	44EB0DAA-A3ED-4AB5-A3E8-91911BAB0DEA	2014-08-11	YES	NO	-20978	FEMALE	162	61	WHITE	NOT HISPANIC OR LATINO	No	No	TUMOR FREE	Alive	2076	[Not Applicable]	YES	NO	[Not Available]	[Not Available]	[Unknown]	NO	[Not Available]	2008	57	[Not Available]	[Not Available]	[Not Available]	[Not Available]	[Not Evaluated]	[Not Available]	1372	Extremities	Regional Lymph Node	[Not Available]	[Not Available]	[Not Available]	[Not Available]	NO	NO	NO	YES	[Not Available]	[Not Applicable]	[Not Applicable]	[Not Applicable]	[Not Applicable]
TCGA-BF-A5ER	TCGA-BF-A5ER-01A-12R-A27Q-07	3010.15	B44CCED8-88DB-4769-A1B0-B09D28558277	2014-12-23	YES	NO	-23199	MALE	180	93	WHITE	NOT HISPANIC OR LATINO	No	No	TUMOR FREE	Alive	327	[Not Applicable]	YES	NO	1	14	IV	YES	[Not Available]	2012	63	7th	T4b	N0	M0	[Not Available]	Stage IIC	0	Trunk	Primary Tumor	[Not Available]	Non-glabrous skin	[Not Available]	[Not Available]	NO	NO	NO	[Not Available]	1	[Not Applicable]	[Not Applicable]	[Not Applicable]	[Not Applicable]
TCGA-YG-AA3O	TCGA-YG-AA3O-06A-11R-A38C-07	695.902	19E9BA4B-8F8E-4899-B667-B49FDD7EF6F4	2014-11-13	YES	NO	-22999	MALE	173	92	[Unknown]	HISPANIC OR LATINO	No	No	WITH TUMOR	Dead	1096	1154	YES	NO	[Not Available]	[Not Available]	[Unknown]	[Unknown]	[Not Available]	2011	62	[Not Available]	[Not Available]	[Not Available]	[Not Available]	[Not Available]	[Not Available]	908	Trunk	Regional Lymph Node	[Not Available]	Non-glabrous skin	[Not Available]	[Not Available]	NO	YES	YES	[Not Available]	1	[Not Applicable]	[Not Applicable]	[Not Applicable]	[Not Applicable]
TCGA-FR-A729	TCGA-FR-A729-06A-11R-A352-07	1485.74	F55914F3-F19A-4D93-B368-554EC1A9CF40	2014-10-21	YES	NO	-14043	FEMALE	174	83	WHITE	NOT HISPANIC OR LATINO	No	No	WITH TUMOR	Alive	6716	[Not Applicable]	YES	NO	[Not Available]	0.25	II	NO	[Not Available]	1996	38	4th	T1	N0	M0	[Not Available]	Stage I	6186	Trunk	Regional Lymph Node	[Not Available]	[Not Available]	[Not Available]	[Not Available]	NO	YES	YES	[Not Available]	1	[Not Applicable]	[Not Applicable]	[Not Applicable]	[Not Applicable]
TCGA-EB-A5SH	TCGA-EB-A5SH-06A-11R-A311-07	768.318	AA597E8B-7813-4837-B778-4DAFE3B091BB	2014-08-11	YES	NO	-21920	FEMALE	168	56	WHITE	NOT HISPANIC OR LATINO	No	No	TUMOR FREE	Alive	1643	[Not Applicable]	YES	NO	[Not Available]	5	V	YES	[Not Available]	2009	60	6th	T4	N0	M0	[Unknown]	Stage III	1065	Extremities	Regional Lymph Node	[Not Available]	[Not Available]	[Not Available]	[Not Available]	NO	YES	NO	NO	[Not Available]	[Not Applicable]	[Not Applicable]	[Not Applicable]	[Not Applicable]
TCGA-EE-A29P	TCGA-EE-A29P-06A-11R-A18T-07	1908.32	FD1A49F2-FB3B-481D-888E-F4224D59F6D1	2013-12-26	NO	YES	-26899	FEMALE	[Not Available]	[Not Available]	WHITE	NOT HISPANIC OR LATINO	No	No	WITH TUMOR	Alive	1716	[Not Applicable]	YES	NO	[Not Available]	4.5	IV	YES	16	2006	73	6th	T4b	N0	M0	[Not Available]	Stage IIC	1350	Trunk	Regional Lymph Node	[Not Available]	Non-glabrous skin	[Not Available]	[Not Available]	NO	NO	YES	NO	[Not Available]	[Not Applicable]	[Not Applicable]	[Not Applicable]	[Not Applicable]
TCGA-DA-A3F8	TCGA-DA-A3F8-06A-11R-A20F-07	1937.08	B6691E3C-EE3F-49A2-8BD4-2086413E5D8D	2015-03-20	NO	YES	-14327	MALE	[Not Available]	[Not Available]	WHITE	NOT HISPANIC OR LATINO	No	No	TUMOR FREE	Alive	1319	[Not Applicable]	YES	NO	1	1.9	IV	NO	[Not Available]	2011	39	7th	T2a	N2b	M0	[Not Available]	Stage IIIB	26	Head and Neck	Regional Lymph Node	[Not Available]	Non-glabrous skin	[Not Available]	[Not Available]	NO	NO	NO	[Not Available]	[Not Available]	[Not Applicable]	[Not Applicable]	[Not Applicable]	[Not Applicable]
TCGA-D3-A51K	TCGA-D3-A51K-06A-11R-A266-07	691.589	E63A9717-7851-4706-951A-DC0B87C45EDF	2014-01-30	NO	YES	-18971	MALE	173	90	WHITE	HISPANIC OR LATINO	No	No	TUMOR FREE	Alive	1002	[Not Applicable]	YES	NO	[Not Available]	0	I	[Unknown]	[Not Available]	2011	51	7th	Tis	N2b	M0	[Not Available]	Stage IIIB	20	Extremities	Regional Lymph Node	[Not Available]	Non-glabrous skin	[Not Available]	[Not Available]	NO	NO	NO	[Not Available]	1	[Not Applicable]	[Not Applicable]	[Not Applicable]	[Not Applicable]
TCGA-D3-A5GO	TCGA-D3-A5GO-06A-12R-A27Q-07	1089.5	854466BF-B943-4ACB-B4F1-6B285CB813E3	2014-06-18	NO	YES	-22287	MALE	169	83	WHITE	NOT HISPANIC OR LATINO	No	No	TUMOR FREE	Alive	4195	[Not Applicable]	YES	NO	[Not Available]	4.3	V	[Unknown]	[Not Available]	2001	61	7th	T4	N0	M0	[Not Available]	Stage II	2739	Head and Neck	Distant Metastasis	Soft tissue of right upper arm	Non-glabrous skin	[Not Available]	[Not Available]	NO	NO	YES	YES	1	[Not Applicable]	[Not Applicable]	[Not Applicable]	[Not Applicable]
TCGA-EE-A3J7	TCGA-EE-A3J7-06A-11R-A20F-07	1861.28	3DF3F0A9-BA52-4C50-910F-828439B0EE14	2014-05-20	NO	YES	-15896	MALE	[Not Available]	[Not Available]	WHITE	NOT HISPANIC OR LATINO	No	No	TUMOR FREE	Alive	1949	[Not Applicable]	YES	NO	1	1.12	II	YES	[Not Available]	1998	43	5th	T2	N0	M0	[Not Available]	Stage I	1292	Trunk	Regional Cutaneous or Subcutaneous Tissue (includes satellite and in-transit metastasis)	[Not Available]	Non-glabrous skin	[Not Available]	[Not Available]	NO	NO	YES	YES	1	[Not Applicable]	[Not Applicable]	[Not Applicable]	[Not Applicable]
TCGA-EB-A5UL	TCGA-EB-A5UL-06A-11R-A311-07	859.16	F5F42370-9974-4375-B338-5F68BB0C3958	2015-02-18	YES	NO	-26058	MALE	183	80	WHITE	NOT HISPANIC OR LATINO	No	No	TUMOR FREE	Alive	891	[Not Applicable]	YES	NO	1	4	[Unknown]	[Unknown]	[Not Available]	2012	71	7th	TX	N1	M0	[Not Available]	Stage III	120	Trunk	Regional Lymph Node	[Not Available]	Non-glabrous skin	[Not Available]	[Not Available]	NO	YES	NO	[Not Available]	1	[Not Applicable]	[Not Applicable]	[Not Applicable]	[Not Applicable]
TCGA-EE-A2A1	TCGA-EE-A2A1-06A-11R-A18T-07	2055.76	A92E70E1-C57D-45EF-A822-33B361C22291	2014-09-26	NO	YES	-17109	MALE	[Not Available]	[Not Available]	WHITE	NOT HISPANIC OR LATINO	No	No	TUMOR FREE	Alive	3527	[Not Applicable]	YES	NO	[Not Available]	1.3	IV	NO	7	2004	46	6th	T2a	N0	M0	[Not Available]	Stage IB	1633	Extremities	Regional Lymph Node	[Not Available]	Non-glabrous skin	[Not Available]	[Not Available]	NO	NO	YES	[Not Available]	[Not Available]	[Not Applicable]	[Not Applicable]	[Not Applicable]	[Not Applicable]
TCGA-DA-A1HY	TCGA-DA-A1HY-06A-11R-A18T-07	894.214	40E17BF8-6C19-4E5E-B60D-AD54F504A970	2015-05-12	NO	YES	-15357	MALE	178	80	WHITE	NOT HISPANIC OR LATINO	No	No	TUMOR FREE	Alive	4407	[Not Applicable]	YES	NO	1	1.13	IV	YES	[Not Available]	2002	42	5th	T2b	N1	M0	[Not Available]	Stage III	2010	Extremities	Regional Lymph Node	[Not Available]	Non-glabrous skin	[Not Available]	[Not Available]	NO	NO	NO	[Not Available]	[Not Available]	[Not Applicable]	[Not Applicable]	[Not Applicable]	[Not Applicable]
TCGA-FS-A1YY	TCGA-FS-A1YY-06A-11R-A18T-07	1740.32	C3A8881B-70F8-402C-AC75-1CC49FCA4E87	2012-11-12	NO	YES	-20396	FEMALE	[Not Available]	[Not Available]	WHITE	NOT HISPANIC OR LATINO	No	No	WITH TUMOR	Dead	[Not Available]	6953	YES	NO	1	2.7	IV	NO	[Not Available]	1987	55	2nd	T3a	N0	M0	[Not Available]	Stage IIA	6618	Trunk	Distant Metastasis	abdomen	Non-glabrous skin	[Not Available]	[Not Available]	NO	NO	YES	[Not Available]	[Not Available]	[Not Applicable]	[Not Applicable]	[Not Applicable]	[Not Applicable]
TCGA-EE-A2MU	TCGA-EE-A2MU-06A-21R-A18S-07	2403.28	0DCD7AF7-EA83-4131-821D-A17943919C1A	2013-12-30	NO	YES	-26237	MALE	[Not Available]	[Not Available]	WHITE	NOT HISPANIC OR LATINO	No	No	TUMOR FREE	Alive	1620	[Not Applicable]	YES	NO	[Not Available]	0.5	II	NO	2	2005	71	6th	T1a	N0	M0	[Not Available]	Stage IA	1451	Extremities	Regional Cutaneous or Subcutaneous Tissue (includes satellite and in-transit metastasis)	[Not Available]	Non-glabrous skin	[Not Available]	[Not Available]	NO	NO	YES	[Not Available]	[Not Available]	[Not Applicable]	[Not Applicable]	[Not Applicable]	[Not Applicable]
TCGA-FW-A3TV	TCGA-FW-A3TV-06A-11R-A239-07	976.943	04C3D01D-A949-4DC7-9829-A8C99180DBA0	2014-04-29	YES	NO	-20972	FEMALE	165	86	WHITE	NOT HISPANIC OR LATINO	No	No	WITH TUMOR	Alive	411	[Not Applicable]	YES	NO	[Not Available]	0.5	III	[Not Available]	[Not Available]	2012	57	7th	T1	N2b	M0	[Not Available]	Stage IIIB	0	Trunk	Regional Lymph Node	[Not Available]	Non-glabrous skin	[Not Available]	[Not Available]	NO	YES	YES	[Not Available]	[Not Available]	[Not Applicable]	[Not Applicable]	[Not Applicable]	[Not Applicable]
TCGA-FR-A3R1	TCGA-FR-A3R1-01A-11R-A239-07	922.104	68567581-0BE3-48F1-8DCD-487BC0C1E6F6	2013-08-26	YES	NO	-25271	MALE	178	84	WHITE	NOT HISPANIC OR LATINO	No	No	WITH TUMOR	Alive	685	[Not Applicable]	YES	NO	[Not Available]	6.3	V	YES	3.75	2011	69	7th	T4b	N0	M0	[Not Available]	Stage IIC	0	Extremities	Primary Tumor	[Not Available]	Non-glabrous skin	[Not Available]	[Not Available]	NO	NO	YES	[Not Available]	1	[Not Applicable]	[Not Applicable]	[Not Applicable]	[Not Applicable]
TCGA-EB-A42Z	TCGA-EB-A42Z-01A-12R-A24X-07	917.016	EEA5EA8B-6579-44C2-A205-47BEFE82EE9F	2014-11-24	YES	NO	-18157	MALE	165	50	ASIAN	NOT HISPANIC OR LATINO	No	No	TUMOR FREE	Alive	441	[Not Applicable]	YES	NO	[Not Available]	10	[Not Available]	YES	[Not Available]	2012	49	7th	T4b	N1b	M0	[Not Available]	Stage IIIC	0	Extremities	Primary Tumor	[Not Available]	Non-glabrous skin	[Not Available]	[Not Available]	NO	NO	NO	[Not Available]	[Not Available]	[Not Applicable]	[Not Applicable]	[Not Applicable]	[Not Applicable]
TCGA-EE-A2M8	TCGA-EE-A2M8-06A-12R-A18S-07	2699.13	5EDA189C-2DE3-429A-80D2-FC644623B37F	2012-12-20	NO	YES	-19808	FEMALE	[Not Available]	[Not Available]	WHITE	NOT HISPANIC OR LATINO	No	No	WITH TUMOR	Dead	[Not Available]	601	YES	NO	[Not Available]	2	IV	NO	4	2000	54	5th	T3a	N1	M0	[Not Available]	Stage III	413	Extremities	Regional Lymph Node	[Not Available]	Non-glabrous skin	[Not Available]	[Not Available]	NO	NO	YES	NO	[Not Available]	[Not Applicable]	[Not Applicable]	[Not Applicable]	[Not Applicable]
TCGA-QB-AA9O	TCGA-QB-AA9O-06A-11R-A39D-07	2957.05	2BDB65A5-4B72-4379-822D-69CC41FD663F	2014-06-12	NO	YES	-27009	MALE	180	119	WHITE	NOT HISPANIC OR LATINO	Yes	No	WITH TUMOR	Dead	[Not Available]	549	NO	[Not Available]	[Not Available]	[Not Available]	[Not Available]	[Not Available]	[Not Available]	2012	73	7th	TX	N3	M0	[Not Available]	Stage IIIC	0	[Not Available]	Regional Lymph Node	[Not Available]	[Not Available]	[Not Available]	[Not Available]	NO	YES	YES	[Not Available]	[Not Available]	[Not Applicable]	[Not Applicable]	[Not Applicable]	[Not Applicable]
TCGA-FS-A1Z3	TCGA-FS-A1Z3-06A-11R-A18T-07	285.714	29BCB876-5A91-4D56-AF47-7B4C856C151F	2012-11-12	NO	YES	-26435	FEMALE	[Not Available]	[Not Available]	WHITE	NOT HISPANIC OR LATINO	No	No	WITH TUMOR	Dead	[Not Available]	636	NO	[Unknown]	0	[Not Available]	[Not Available]	[Not Available]	[Not Available]	2002	72	5th	TX	N0	M1	[Not Available]	Stage IV	203	[Not Available]	Distant Metastasis	Skin	Non-glabrous skin	[Not Available]	[Not Available]	NO	NO	YES	[Not Available]	[Not Available]	[Not Applicable]	[Not Applicable]	[Not Applicable]	[Not Applicable]
TCGA-FS-A1ZU	TCGA-FS-A1ZU-06A-12R-A18T-07	442.284	7CE09A09-074E-4F38-BED7-98AB34347FBE	2012-11-13	NO	YES	-25856	FEMALE	[Not Available]	[Not Available]	WHITE	NOT HISPANIC OR LATINO	No	No	WITH TUMOR	Dead	[Not Available]	808	YES	NO	1	8.4	V	YES	[Not Available]	2002	70	5th	T4b	N0	M0	[Not Available]	Stage IIC	544	Extremities	Distant Metastasis	skin	Non-glabrous skin	Interferon	YES	NO	NO	YES	[Not Available]	[Not Available]	[Not Applicable]	[Not Applicable]	[Not Applicable]	[Not Applicable]
TCGA-XV-AAZV	TCGA-XV-AAZV-01A-11R-A40A-07	2509.46	92116B0B-E614-4A27-A3C2-207E561C788B	2014-11-24	YES	NO	-20545	FEMALE	172	83	WHITE	NOT HISPANIC OR LATINO	No	No	TUMOR FREE	Alive	412	[Not Applicable]	YES	[Not Available]	[Not Available]	10	IV	[Not Available]	[Not Available]	2013	56	7th	T4	N0	M0	[Not Available]	Stage II	0	Trunk	Primary Tumor	[Not Available]	Non-glabrous skin	[Not Available]	[Not Available]	NO	NO	NO	[Not Available]	[Not Available]	[Not Applicable]	[Not Applicable]	[Not Applicable]	[Not Applicable]
TCGA-D3-A51J	TCGA-D3-A51J-06A-11R-A266-07	1611.25	2D8868AB-A7DB-4CBD-A9AF-CC485B29C177	2014-01-30	NO	YES	-7194	MALE	185	126	WHITE	NOT HISPANIC OR LATINO	No	Yes	TUMOR FREE	Alive	4414	[Not Applicable]	NO	[Not Available]	[Not Available]	[Not Available]	[Not Available]	[Not Available]	[Not Available]	2001	19	7th	T0	N1b	M0	[Not Available]	Stage III	2762	[Not Available]	Regional Cutaneous or Subcutaneous Tissue (includes satellite and in-transit metastasis)	[Not Available]	Non-glabrous skin	Interferon	YES	NO	NO	NO	YES	[Not Available]	[Not Applicable]	[Not Applicable]	[Not Applicable]	[Not Applicable]
TCGA-ER-A2NF	TCGA-ER-A2NF-01A-11R-A18T-07	912.716	D32A4219-4CCA-470F-B6B3-11447D9F5E0B	2015-01-08	YES	NO	-19499	MALE	[Not Available]	[Not Available]	WHITE	NOT HISPANIC OR LATINO	No	No	WITH TUMOR	Dead	498	877	YES	YES	2	4	V	YES	[Not Available]	2010	53	7th	T3b	N3	M0	[Not Available]	Stage IIIB	100	Head and Neck	Primary Tumor	[Not Available]	Non-glabrous skin	Interferon	NO	NO	YES	YES	NO	[Not Available]	[Not Applicable]	[Not Applicable]	[Not Applicable]	[Not Applicable]
TCGA-EE-A29E	TCGA-EE-A29E-06A-11R-A18T-07	257.844	83D05B9A-F409-4169-BEF9-E772D2CFBFAF	2013-12-26	NO	YES	-19961	MALE	[Not Available]	[Not Available]	WHITE	NOT HISPANIC OR LATINO	No	No	TUMOR FREE	Alive	1940	[Not Applicable]	YES	NO	[Not Available]	3.2	IV	NO	6	2008	54	6th	T3a	N1b	M0	[Not Available]	Stage IIIB	30	Extremities	Regional Lymph Node	[Not Available]	Non-glabrous skin	[Not Available]	[Not Available]	NO	NO	NO	[Not Available]	[Not Available]	[Not Applicable]	[Not Applicable]	[Not Applicable]	[Not Applicable]
TCGA-W3-A824	TCGA-W3-A824-06A-21R-A352-07	1706.96	ED471051-41DC-404C-87EC-DB4A281ECFB5	2014-09-26	NO	YES	-23131	MALE	170	79	WHITE	NOT HISPANIC OR LATINO	No	No	WITH TUMOR	Alive	6940	[Not Applicable]	YES	NO	[Not Available]	1.5	[Unknown]	[Unknown]	[Not Available]	1995	63	4th	T2	N0	M0	[Not Available]	Stage I	1461	Trunk	Regional Lymph Node	[Not Available]	Non-glabrous skin	[Not Available]	[Not Available]	[Unknown]	YES	YES	NO	[Not Available]|[Not Available]	[Not Applicable]	[Not Applicable]	[Not Applicable]	[Not Applicable]
TCGA-W3-A825	TCGA-W3-A825-06A-11R-A352-07	2348.15	2F5D8110-35C7-419F-8B35-BC3040F940F3	2014-03-31	NO	YES	-22097	FEMALE	162	77	WHITE	NOT HISPANIC OR LATINO	No	No	WITH TUMOR	Dead	[Not Available]	1917	YES	NO	[Not Available]	1.3	IV	[Unknown]	[Not Available]	1998	60	5th	T3	N0	M0	[Unknown]	Stage II	1644	Extremities	Distant Metastasis	Lung	Non-glabrous skin	[Not Available]	[Not Available]	NO	YES	YES	[Not Available]	1	[Not Applicable]	[Not Applicable]	[Not Applicable]	[Not Applicable]
TCGA-EE-A184	TCGA-EE-A184-06A-11R-A18S-07	803.738	3A8CFEA5-1DCD-4DBB-BBD9-5BB602C54922	2013-07-12	NO	YES	-26447	MALE	[Not Available]	[Not Available]	WHITE	NOT HISPANIC OR LATINO	Yes	No	[Unknown]	Dead	[Not Available]	2073	YES	NO	[Not Available]	1.95	IV	NO	2	2003	72	6th	T2a	N0	M0	[Not Available]	Stage IB	1917	Extremities	Distant Metastasis	Right wrist	Non-glabrous skin	[Not Available]	[Not Available]	NO	NO	YES	YES	[Not Available]	[Not Applicable]	[Not Applicable]	[Not Applicable]	[Not Applicable]
TCGA-DA-A1IB	TCGA-DA-A1IB-06A-11R-A18S-07	2772.73	8FC9CC74-F388-49F0-B957-DEBB62638634	2015-03-20	NO	YES	-25219	FEMALE	[Not Available]	[Not Available]	WHITE	NOT HISPANIC OR LATINO	No	No	WITH TUMOR	Alive	825	1235	YES	[Not Available]	[Not Available]	1.5	IV	YES	[Not Available]	2010	69	7th	T2b	N2b	M0	[Not Available]	Stage IIIC	33	Extremities	Regional Lymph Node	[Not Available]	Non-glabrous skin	[Not Available]	[Not Available]	NO	NO	NO	[Not Available]	[Not Available]	[Not Applicable]	[Not Applicable]	[Not Applicable]	[Not Applicable]
TCGA-D3-A8GL	TCGA-D3-A8GL-06A-11R-A37K-07	296.798	14407399-B1F0-46BF-9179-8BF11C39D919	2013-12-19	NO	YES	-15947	MALE	183	107	WHITE	NOT HISPANIC OR LATINO	No	Yes	WITH TUMOR	Dead	[Not Available]	2711	YES	NO	[Not Available]	1.32	IV	NO	2	1996	43	7th	T2a	N1b	M0	[Not Available]	Stage IIIB	1527	Extremities	Regional Cutaneous or Subcutaneous Tissue (includes satellite and in-transit metastasis)	[Not Available]	Non-glabrous skin	Interferon	YES	NO	NO	YES	YES	1	[Not Applicable]	[Not Applicable]	[Not Applicable]	[Not Applicable]
TCGA-GF-A6C8	TCGA-GF-A6C8-06A-12R-A311-07	1386.07	11463605-7086-48F4-B9BD-027715071880	2014-04-07	YES	NO	-22731	FEMALE	167	67	WHITE	NOT HISPANIC OR LATINO	No	No	[Unknown]	Alive	62	[Not Applicable]	YES	NO	1	4	IV	YES	11	2012	62	7th	T3b	NX	M0	[Not Available]	Stage IIB	36	Extremities	Regional Lymph Node	[Not Available]	Non-glabrous skin	[Not Available]	[Not Available]	[Unknown]	[Unknown]	[Unknown]	[Not Available]	1	[Not Applicable]	[Not Applicable]	[Not Applicable]	[Not Applicable]
TCGA-EB-A3Y6	TCGA-EB-A3Y6-01A-21R-A239-07	393.363	8B93BDB4-B64B-4940-A814-F5B3F5AE56CC	2013-09-19	YES	NO	-20605	FEMALE	168	65	WHITE	NOT HISPANIC OR LATINO	No	No	TUMOR FREE	Alive	126	[Not Applicable]	YES	NO	[Not Available]	4.5	[Not Available]	YES	[Not Available]	2012	56	7th	T4b	N0	M0	[Not Available]	Stage IIC	0	Extremities	Primary Tumor	[Not Available]	Non-glabrous skin	[Not Available]	[Not Available]	NO	YES	NO	[Not Available]	[Not Available]	[Not Applicable]	[Not Applicable]	[Not Applicable]	[Not Applicable]
TCGA-D9-A3Z3	TCGA-D9-A3Z3-06A-11R-A239-07	987.663	56EE81ED-242A-48CA-92A8-49973469A697	2014-03-28	YES	NO	-14489	FEMALE	164	61	WHITE	NOT HISPANIC OR LATINO	No	No	TUMOR FREE	Alive	678	[Not Applicable]	YES	NO	1	3.9	IV	NO	6	2012	39	7th	T3a	N1b	M0	[Not Available]	Stage IIIB	11	[Unknown]	Regional Lymph Node	[Not Available]	Non-glabrous skin	[Not Available]	[Not Available]	NO	NO	NO	[Not Available]	[Not Available]	[Not Applicable]	[Not Applicable]	[Not Applicable]	[Not Applicable]
TCGA-D3-A2JB	TCGA-D3-A2JB-06A-11R-A18T-07	1685.44	DCEB4909-CB3E-4AA5-8FF6-23D27B39ACA3	2012-10-10	NO	YES	-25784	FEMALE	163	57	BLACK OR AFRICAN AMERICAN	NOT HISPANIC OR LATINO	No	No	TUMOR FREE	Dead	[Not Available]	5110	YES	NO	[Not Available]	[Not Available]	[Not Available]	[Not Available]	[Not Available]	1997	70	7th	Tis	N0	M0	[Not Available]	Stage 0	3035	Extremities	Regional Lymph Node	[Not Available]	Non-glabrous skin	[Not Available]	[Not Available]	NO	NO	YES	NO	1	[Not Applicable]	[Not Applicable]	[Not Applicable]	[Not Applicable]
TCGA-D3-A51T	TCGA-D3-A51T-06A-11R-A266-07	1650.13	791D3824-890F-43F2-B545-C7266506D716	2014-01-30	NO	YES	-21823	FEMALE	152	92	WHITE	NOT HISPANIC OR LATINO	No	No	TUMOR FREE	Alive	818	[Not Applicable]	YES	NO	[Not Available]	4.2	IV	YES	16	2011	59	7th	T4b	N1b	M0	[Not Available]	Stage IIIC	34	Trunk	Regional Lymph Node	[Not Available]	Non-glabrous skin	[Not Available]	[Not Available]	YES	NO	NO	NO	1	[Not Applicable]	[Not Applicable]	[Not Applicable]	[Not Applicable]
TCGA-BF-A1PZ	TCGA-BF-A1PZ-01A-11R-A18S-07	655.718	455F982C-A067-46AC-BF89-3E535D0FFCA0	2014-12-23	YES	NO	-26240	FEMALE	163	56	WHITE	NOT HISPANIC OR LATINO	No	No	TUMOR FREE	Alive	853	[Not Applicable]	YES	NO	1	8	III	NO	[Not Available]	2010	71	7th	T4a	N0	M0	[Not Available]	Stage IIB	0	Extremities	Primary Tumor	[Not Available]	Non-glabrous skin	[Not Available]	[Not Available]	NO	NO	NO	[Not Available]	1	[Not Applicable]	[Not Applicable]	[Not Applicable]	[Not Applicable]
TCGA-EE-A2GU	TCGA-EE-A2GU-06A-11R-A18T-07	913.434	24FAA36A-268D-4A13-B3AE-EACD431A2BCC	2014-05-21	YES	NO	-23784	FEMALE	[Not Available]	[Not Available]	WHITE	NOT HISPANIC OR LATINO	No	No	TUMOR FREE	Alive	2884	[Not Applicable]	YES	NO	[Not Available]	0.3	II	NO	0	2005	65	6th	T1a	N0	M0	[Not Available]	Stage IA	1779	Extremities	Regional Lymph Node	[Not Available]	Non-glabrous skin	[Not Available]	[Not Available]	NO	YES	NO	[Not Available]	[Not Available]	[Not Applicable]	[Not Applicable]	[Not Applicable]	[Not Applicable]
TCGA-ER-A19Q	TCGA-ER-A19Q-06A-11R-A18U-07	3167.24	391EAB51-B140-4BC2-BC8C-99400FBA9066	2012-04-23	YES	NO	-13648	FEMALE	[Not Available]	[Not Available]	WHITE	NOT HISPANIC OR LATINO	No	No	WITH TUMOR	Dead	[Not Available]	1548	YES	NO	[Not Available]	1.2	III	NO	[Not Available]	2001	37	5th	[Not Available]	N0	M0	[Not Available]	[Not Available]	1257	Extremities	Regional Lymph Node	[Not Available]	Non-glabrous skin	[Not Available]	[Not Available]	NO	YES	YES	NO	[Not Available]	[Not Applicable]	[Not Applicable]	[Not Applicable]	[Not Applicable]
TCGA-GN-A262	TCGA-GN-A262-06A-11R-A18T-07	659.564	E36C9411-773B-4A8E-9B43-895B3CB044C7	2014-07-09	NO	YES	-17239	FEMALE	159	72	WHITE	NOT HISPANIC OR LATINO	No	Yes	WITH TUMOR	Alive	4255	[Not Applicable]	YES	NO	1	3	[Unknown]	[Unknown]	[Not Available]	2001	47	[Not Available]	[Not Available]	[Not Available]	[Not Available]	[Not Available]	[Not Available]	2908	Trunk	Regional Cutaneous or Subcutaneous Tissue (includes satellite and in-transit metastasis)	[Not Available]	Non-glabrous skin	Interferon	YES	NO	NO	NO	NO	1	[Not Applicable]	[Not Applicable]	[Not Applicable]	[Not Applicable]
TCGA-FW-A3R5	TCGA-FW-A3R5-06A-11R-A239-07	490.897	E5BC45CE-8A14-40B5-B9B5-CE45609FEF3A	2013-04-30	YES	NO	-24868	MALE	[Not Available]	[Not Available]	WHITE	NOT HISPANIC OR LATINO	Yes	No	TUMOR FREE	Alive	1124	[Not Applicable]	YES	NO	1	[Not Available]	[Not Available]	[Not Available]	[Not Available]	2010	68	7th	TX	N2	M0	[Not Available]	Stage III	667	Head and Neck	Regional Lymph Node	[Not Available]	Non-glabrous skin	[Not Available]	[Not Available]	NO	YES	NO	[Not Available]	1	[Not Applicable]	[Not Applicable]	[Not Applicable]	[Not Applicable]
TCGA-ER-A19H	TCGA-ER-A19H-06A-12R-A18S-07	983.842	E11A109D-31CB-40F7-AA17-50797B287A4F	2012-04-19	YES	NO	-14935	MALE	[Not Available]	[Not Available]	WHITE	NOT HISPANIC OR LATINO	No	No	TUMOR FREE	Dead	[Not Available]	4634	YES	NO	1	0.4	II	[Not Available]	[Not Available]	1995	40	4th	[Not Available]	N0	M0	[Not Available]	[Not Available]	3573	Trunk	Regional Cutaneous or Subcutaneous Tissue (includes satellite and in-transit metastasis)	[Not Available]	Non-glabrous skin	[Not Available]	[Not Available]	NO	YES	NO	[Not Available]	[Not Available]	[Not Applicable]	[Not Applicable]	[Not Applicable]	[Not Applicable]
TCGA-EB-A5UN	TCGA-EB-A5UN-06A-11R-A311-07	192.905	D6276407-52A3-4F0C-8332-1B3477F6D2FC	2014-12-23	YES	NO	-18226	MALE	180	62	WHITE	NOT HISPANIC OR LATINO	No	No	[Unknown]	Alive	1792	[Not Applicable]	YES	NO	1	14	IV	YES	4	2009	49	6th	T4b	NX	M0	[Not Available]	Stage IIC	1180	Trunk	Distant Metastasis	Small bowel	Non-glabrous skin	[Not Available]	[Not Available]	NO	NO	YES	[Not Available]	1	[Not Applicable]	[Not Applicable]	[Not Applicable]	[Not Applicable]
TCGA-DA-A3F5	TCGA-DA-A3F5-06A-11R-A20F-07	3748.81	D8EAC750-9DAF-4465-B672-9E31FD369057	2015-03-20	NO	YES	-16701	MALE	[Not Available]	[Not Available]	WHITE	NOT HISPANIC OR LATINO	No	No	WITH TUMOR	Dead	6826	6873	YES	NO	1	0.4	III	[Not Available]	[Not Available]	1994	45	4th	T1a	N0	M0	[Not Available]	Stage I	6019	Trunk	Regional Lymph Node	[Not Available]	Non-glabrous skin	[Not Available]	NO	NO	NO	YES	[Not Available]	[Not Available]	[Not Applicable]	[Not Applicable]	[Not Applicable]	[Not Applicable]
TCGA-DA-A1I4	TCGA-DA-A1I4-06A-11R-A18U-07	1737.76	7FB87427-9B19-4378-86D5-F4F775F97805	2015-01-27	NO	YES	-18961	MALE	170	72	WHITE	NOT HISPANIC OR LATINO	No	No	WITH TUMOR	Dead	823	1093	YES	NO	1	3.4	IV	YES	[Not Available]	2006	51	6th	T3b	N2b	M0	[Not Available]	Stage IIIC	789	Trunk	Regional Cutaneous or Subcutaneous Tissue (includes satellite and in-transit metastasis)	[Not Available]	Non-glabrous skin	[Not Available]	[Not Available]	NO	NO	YES	[Not Available]	[Not Available]	[Not Applicable]	[Not Applicable]	[Not Applicable]	[Not Applicable]
TCGA-WE-A8ZY	TCGA-WE-A8ZY-06A-11R-A37K-07	277.817	5F39DB5B-E5C6-4B7C-ACBC-A7C73B556829	2014-11-04	YES	NO	-22676	MALE	[Not Available]	[Not Available]	WHITE	NOT HISPANIC OR LATINO	No	No	WITH TUMOR	Dead	1330	1506	YES	NO	1	3	[Unknown]	NO	3	2010	62	7th	T3a	NX	M0	[Not Available]	Stage IIA	1167	Trunk	Regional Cutaneous or Subcutaneous Tissue (includes satellite and in-transit metastasis)	[Not Available]	Non-glabrous skin	[Not Available]	[Not Available]	NO	NO	YES	[Not Available]	[Not Available]|[Not Available]	[Not Applicable]	[Not Applicable]	[Not Applicable]	[Not Applicable]
TCGA-FR-A69P	TCGA-FR-A69P-06A-21R-A311-07	1246.89	CCF8809A-CDFD-46F7-B607-001B8B91C1A4	2014-05-12	YES	NO	-12679	FEMALE	173	76	WHITE	NOT HISPANIC OR LATINO	No	No	TUMOR FREE	Alive	478	[Not Applicable]	NO	[Not Available]	[Not Available]	[Not Available]	[Not Available]	[Not Available]	[Not Available]	2013	34	7th	TX	N3	[Not Available]	[Not Available]	Stage IIIC	0	[Not Available]	Regional Lymph Node	[Not Available]	[Not Available]	[Not Available]	[Not Available]	YES	YES	YES	[Not Available]	[Not Available]	[Not Applicable]	[Not Applicable]	[Not Applicable]	[Not Applicable]
TCGA-FS-A4F0	TCGA-FS-A4F0-06A-11R-A24X-07	816.914	4EB16FB1-0FCF-4C47-80FA-B7ACC3A59A12	2014-07-11	NO	YES	-24717	FEMALE	[Not Available]	[Not Available]	WHITE	NOT HISPANIC OR LATINO	No	Yes	TUMOR FREE	Alive	2367	[Not Applicable]	YES	NO	1	14	V	NO	[Not Available]	2003	67	6th	T4a	N0	M0	[Not Available]	Stage IIB	729	Trunk	Regional Cutaneous or Subcutaneous Tissue (includes satellite and in-transit metastasis)	[Not Available]	Non-glabrous skin	Interferon	YES	NO	YES	YES	[Not Available]	[Not Available]|[Not Available]|[Not Available]|[Not Available]|[Not Available]	[Not Applicable]	[Not Applicable]	[Not Applicable]	[Not Applicable]
TCGA-GN-A265	TCGA-GN-A265-06A-21R-A18T-07	5073.14	61B777F6-A59A-4500-AD33-107E2C9254C1	2013-04-22	NO	YES	-19712	MALE	[Not Available]	85	WHITE	NOT HISPANIC OR LATINO	No	No	TUMOR FREE	Alive	2948	[Not Applicable]	NO	[Not Available]	[Not Available]	[Not Available]	[Not Available]	[Not Available]	[Not Available]	2004	53	[Not Available]	[Not Available]	[Not Available]	[Not Available]	[Not Available]	[Not Available]	0	[Not Available]	Regional Lymph Node	[Not Available]	Non-glabrous skin	[Not Available]	[Not Available]	NO	NO	NO	NO	[Not Available]	[Not Applicable]	[Not Applicable]	[Not Applicable]	[Not Applicable]
TCGA-BF-A3DL	TCGA-BF-A3DL-01A-11R-A20F-07	896.349	E9F0F030-D9AA-47C8-9F4D-A9CE58888C41	2014-12-23	YES	NO	-30805	FEMALE	158	62	WHITE	NOT HISPANIC OR LATINO	No	No	TUMOR FREE	Alive	769	[Not Applicable]	YES	NO	1	3	IV	YES	[Not Available]	2011	84	7th	T3b	N2	M0	[Not Available]	Stage IIIB	0	Extremities	Primary Tumor	[Not Available]	Non-glabrous skin	[Not Available]	[Not Available]	NO	NO	NO	[Not Available]	1	[Not Applicable]	[Not Applicable]	[Not Applicable]	[Not Applicable]
TCGA-D3-A51H	TCGA-D3-A51H-06A-12R-A266-07	2637.93	50E4CDBC-B10B-4C6C-9981-68DEFA1A8FE0	2014-06-18	NO	YES	-22119	MALE	183	78	WHITE	NOT HISPANIC OR LATINO	No	No	TUMOR FREE	Alive	1714	[Not Applicable]	YES	NO	[Not Available]	0.91	IV	YES	0	2009	60	7th	T1b	N3	M0	[Not Available]	Stage IIIC	762	Trunk	Regional Lymph Node	[Not Available]	Non-glabrous skin	[Not Available]	[Not Available]	NO	YES	NO	NO	1	[Not Applicable]	[Not Applicable]	[Not Applicable]	[Not Applicable]
TCGA-BF-AAP4	TCGA-BF-AAP4-01A-11R-A40A-07	1154.79	727A7579-BD82-4141-973F-794424F4D111	2014-12-23	YES	NO	-22303	MALE	176	86	WHITE	NOT HISPANIC OR LATINO	No	No	TUMOR FREE	Alive	335	[Not Applicable]	YES	NO	1	15	V	YES	[Not Available]	2013	61	7th	T4b	N0	M0	[Not Available]	Stage IIC	0	Trunk	Primary Tumor	[Not Available]	Non-glabrous skin	[Not Available]	[Not Available]	NO	NO	NO	[Not Available]	1	[Not Applicable]	[Not Applicable]	[Not Applicable]	[Not Applicable]
TCGA-ER-A197	TCGA-ER-A197-06A-32R-A18S-07	3455.04	3EBB2374-4518-4E19-9B65-9C3E66252C4C	2012-04-12	YES	NO	-30454	FEMALE	[Not Available]	[Not Available]	WHITE	NOT HISPANIC OR LATINO	No	No	WITH TUMOR	Dead	[Not Available]	424	YES	NO	[Not Available]	8	[Not Available]	YES	[Not Available]	2006	83	6th	T4b	N1a	M0	[Not Available]	Stage IIIB	30	Other Specify	[Not Available]	[Not Available]	Non-glabrous skin	[Not Available]	[Not Available]	NO	NO	YES	NO	[Not Available]	[Not Applicable]	[Not Applicable]	[Not Applicable]	[Not Applicable]
TCGA-ER-A19K	TCGA-ER-A19K-01A-21R-A18T-07	1402.1	F9E36BC2-484F-48E8-82BA-99026957277A	2012-04-19	YES	NO	-28916	FEMALE	[Not Available]	[Not Available]	WHITE	NOT HISPANIC OR LATINO	No	No	WITH TUMOR	Dead	[Not Available]	469	YES	NO	[Not Available]	6.8	V	YES	[Not Available]	2006	79	6th	T4b	N0	M0	[Not Available]	Stage IIC	30	Head and Neck	Primary Tumor	[Not Available]	Non-glabrous skin	[Not Available]	[Not Available]	NO	YES	YES	NO	[Not Available]	[Not Applicable]	[Not Applicable]	[Not Applicable]	[Not Applicable]
TCGA-EE-A2GR	TCGA-EE-A2GR-06A-11R-A18S-07	229.765	919DFC28-6B55-452E-884C-48CB86802AC2	2013-12-30	YES	NO	-28510	MALE	[Not Available]	[Not Available]	WHITE	NOT HISPANIC OR LATINO	No	No	WITH TUMOR	Dead	435	1301	YES	YES	2	6.9	IV	[Unknown]	8	2009	78	6th	T4	N0	M0	[Not Available]	Stage II	400	Extremities|Extremities	Regional Cutaneous or Subcutaneous Tissue (includes satellite and in-transit metastasis)	[Not Available]	Non-glabrous skin	[Not Available]	[Not Available]	NO	NO	YES	[Not Available]	[Not Available]|[Not Available]	[Not Applicable]	[Not Applicable]	[Not Applicable]	[Not Applicable]
TCGA-ER-A19P	TCGA-ER-A19P-06A-11R-A18S-07	2761.48	FECFF768-2CF4-487F-8EA4-C24A947330B7	2012-04-20	YES	NO	-17511	FEMALE	[Not Available]	[Not Available]	WHITE	NOT HISPANIC OR LATINO	No	No	WITH TUMOR	Dead	[Not Available]	4930	YES	NO	1	[Not Available]	IV	[Not Available]	[Not Available]	1996	47	4th	[Not Available]	N0	M0	[Not Available]	[Not Available]	3875	Extremities	Regional Lymph Node	[Not Available]	Non-glabrous skin	[Not Available]	[Not Available]	NO	NO	YES	NO	[Not Available]	[Not Applicable]	[Not Applicable]	[Not Applicable]	[Not Applicable]
TCGA-EE-A3J5	TCGA-EE-A3J5-06A-11R-A20F-07	1033.83	D6283AB0-9019-4AD2-93AA-2E6B39CD9641	2012-06-08	NO	YES	-26226	MALE	[Not Available]	[Not Available]	WHITE	NOT HISPANIC OR LATINO	No	No	WITH TUMOR	Dead	[Not Available]	1124	YES	NO	1	4.8	V	NO	8	2000	71	5th	T4a	N1	M0	[Not Available]	Stage III	467	Extremities	Regional Cutaneous or Subcutaneous Tissue (includes satellite and in-transit metastasis)	[Not Available]	Non-glabrous skin	[Not Available]	[Not Available]	NO	NO	YES	NO	1	[Not Applicable]	[Not Applicable]	[Not Applicable]	[Not Applicable]
TCGA-FS-A1ZT	TCGA-FS-A1ZT-06A-11R-A18U-07	648.472	57882F61-4A32-49F1-AFD4-61C70B184D8B	2014-07-15	NO	YES	-20284	MALE	[Not Available]	[Not Available]	WHITE	NOT HISPANIC OR LATINO	No	No	TUMOR FREE	Alive	1617	[Not Applicable]	YES	NO	1	1.15	IV	[Not Available]	[Not Available]	2005	55	6th	T2	N1b	M0	[Not Available]	Stage III	381	Extremities	Distant Metastasis	lymphnode	Non-glabrous skin	Interferon	YES	NO	YES	NO	[Not Available]	[Not Available]	[Not Applicable]	[Not Applicable]	[Not Applicable]	[Not Applicable]
TCGA-FS-A1ZE	TCGA-FS-A1ZE-06A-11R-A18T-07	805.63	2C79ADD1-8093-4E81-8F80-069AF7B7C2FA	2014-07-11	NO	YES	-14618	MALE	[Not Available]	[Not Available]	WHITE	NOT HISPANIC OR LATINO	No	No	WITH TUMOR	Dead	1225	1413	YES	NO	1	5	III	YES	[Not Available]	2008	40	6th	T4b	N0	M0	[Not Available]	Stage IIC	631	Trunk	Distant Metastasis	Skin	Non-glabrous skin	[Not Available]	[Not Available]	NO	NO	YES	[Not Available]	[Not Available]|[Not Available]	[Not Applicable]	[Not Applicable]	[Not Applicable]	[Not Applicable]
TCGA-FR-A726	TCGA-FR-A726-01A-11R-A32P-07	530.538	49F961AF-1126-431D-93CD-18941C1738F3	2014-10-21	YES	NO	-32873	MALE	179	81	WHITE	NOT HISPANIC OR LATINO	No	No	WITH TUMOR	Dead	263	305	YES	NO	[Not Available]	14	IV	YES	26	2013	90	7th	T4b	N0	M0	[Not Available]	Stage IIC	31	Head and Neck	Primary Tumor	[Not Available]	Non-glabrous skin	[Not Available]	[Not Available]	NO	NO	YES	[Not Available]	1	[Not Applicable]	[Not Applicable]	[Not Applicable]	[Not Applicable]
TCGA-EE-A2GT	TCGA-EE-A2GT-06A-12R-A18S-07	3985.42	97D9DFC9-C937-48B4-B453-DF081950419F	2013-12-30	NO	YES	-28364	MALE	[Not Available]	[Not Available]	WHITE	NOT HISPANIC OR LATINO	No	No	WITH TUMOR	Alive	1365	[Not Applicable]	YES	NO	[Not Available]	2.2	IV	NO	5	2009	77	6th	T3a	N0	M0	[Not Available]	Stage IIA	301	Trunk	Regional Lymph Node	[Not Available]	Non-glabrous skin	[Not Available]	[Not Available]	NO	NO	YES	YES	[Not Available]	[Not Applicable]	[Not Applicable]	[Not Applicable]	[Not Applicable]
TCGA-ER-A193	TCGA-ER-A193-06A-12R-A18S-07	3240.29	8AB09143-DAF6-40A9-85D3-0FE9DE7B3E06	2012-04-10	YES	NO	-22702	MALE	[Not Available]	[Not Available]	WHITE	NOT HISPANIC OR LATINO	Yes	No	WITH TUMOR	Dead	[Not Available]	955	YES	YES	2	[Not Available]	[Not Available]	NO	[Not Available]	2006	62	6th	T3b	N0	M0	[Not Available]	Stage IIB	0	Head and Neck	Regional Lymph Node	[Not Available]	Non-glabrous skin	[Not Available]	[Not Available]	NO	NO	YES	NO	2	[Not Applicable]	[Not Applicable]	[Not Applicable]	[Not Applicable]
TCGA-EE-A2GP	TCGA-EE-A2GP-06A-11R-A18S-07	706.984	06F09D1C-BA44-4CF9-A518-762D241A30DB	2012-12-20	NO	YES	-29501	MALE	[Not Available]	[Not Available]	WHITE	NOT HISPANIC OR LATINO	No	No	WITH TUMOR	Dead	[Not Available]	423	YES	NO	[Not Available]	4.2	IV	YES	30	2009	80	6th	T4b	N1a	M0	[Not Available]	Stage IIIB	258	Extremities	Regional Cutaneous or Subcutaneous Tissue (includes satellite and in-transit metastasis)	[Not Available]	Non-glabrous skin	[Not Available]	[Not Available]	NO	NO	YES	[Not Available]	[Not Available]	[Not Applicable]	[Not Applicable]	[Not Applicable]	[Not Applicable]
TCGA-YD-A89C	TCGA-YD-A89C-06A-11R-A37K-07	466.407	7B617D72-AE16-4829-A1D9-274D1D30617F	2014-11-11	NO	YES	-15804	FEMALE	164	59	WHITE	NOT HISPANIC OR LATINO	No	No	TUMOR FREE	Alive	210	[Not Applicable]	YES	NO	[Not Available]	1	IV	NO	5	2013	43	7th	T1a	NX	M0	[Not Available]	Stage IA	202	Extremities	Distant Metastasis	Liver	Non-glabrous skin	[Not Available]	[Not Available]	NO	NO	YES	[Not Available]	1	[Not Applicable]	[Not Applicable]	[Not Applicable]	[Not Applicable]
TCGA-D3-A3CB	TCGA-D3-A3CB-06A-11R-A18S-07	2165.61	B829885F-8681-4B00-B301-8B0E0C2C6684	2013-03-07	NO	YES	-14563	MALE	173	86	WHITE	NOT HISPANIC OR LATINO	No	No	TUMOR FREE	Alive	5065	[Not Applicable]	YES	NO	[Not Available]	1.75	III	[Unknown]	[Not Available]	1999	39	7th	T2	N0	M0	[Not Available]	I or II NOS	2562	Trunk	Regional Lymph Node	[Not Available]	Non-glabrous skin	[Not Available]	[Not Available]	NO	NO	NO	[Not Available]	1	[Not Applicable]	[Not Applicable]	[Not Applicable]	[Not Applicable]
TCGA-EE-A29H	TCGA-EE-A29H-06A-12R-A18S-07	1055.36	C8BA1856-D055-4DC6-A184-72763C76AAE4	2013-12-26	YES	NO	-21552	FEMALE	[Not Available]	[Not Available]	WHITE	NOT HISPANIC OR LATINO	No	No	TUMOR FREE	Alive	1966	[Not Applicable]	YES	NO	[Not Available]	1	II	NO	1	2008	59	6th	T1a	N0	M0	[Not Available]	Stage IA	845	Trunk	Regional Lymph Node	[Not Available]	Non-glabrous skin	[Not Available]	[Not Available]	NO	YES	YES	[Not Available]	[Not Available]|[Not Available]	[Not Applicable]	[Not Applicable]	[Not Applicable]	[Not Applicable]
TCGA-FR-A3YN	TCGA-FR-A3YN-06A-11R-A239-07	338.667	F027DA44-6ADC-4207-93AC-E8BF45A1BF3D	2013-10-28	YES	NO	-16278	MALE	179	89	WHITE	NOT HISPANIC OR LATINO	No	No	TUMOR FREE	Alive	2828	[Not Applicable]	YES	NO	[Not Available]	1.25	IV	NO	[Not Available]	2005	44	6th	T2a	N0	M0	[Not Available]	Stage IB	2268	Extremities	Regional Lymph Node	[Not Available]	[Not Available]	[Not Available]	[Not Available]	NO	YES	NO	[Not Available]	1	[Not Applicable]	[Not Applicable]	[Not Applicable]	[Not Applicable]
TCGA-EE-A2MJ	TCGA-EE-A2MJ-06A-11R-A18S-07	1566.49	8509F10A-C454-45A5-9C22-853FDA423B9F	2012-12-20	NO	YES	-22050	MALE	[Not Available]	[Not Available]	WHITE	NOT HISPANIC OR LATINO	No	No	TUMOR FREE	Dead	[Not Available]	2927	YES	NO	[Not Available]	11	V	NO	8	1999	60	5th	T4b	N0	M0	[Not Available]	Stage III	998	Trunk	Regional Lymph Node	[Not Available]	Non-glabrous skin	[Not Available]	[Not Available]	NO	NO	YES	YES	[Not Available]	[Not Applicable]	[Not Applicable]	[Not Applicable]	[Not Applicable]
TCGA-D3-A1QB	TCGA-D3-A1QB-06A-11R-A18T-07	1361.66	C59A5615-2DD1-4902-A62B-0E312EAB5484	2013-07-16	NO	YES	-27566	FEMALE	147	86	WHITE	NOT HISPANIC OR LATINO	No	No	TUMOR FREE	Alive	2912	[Not Applicable]	NO	[Not Available]	[Not Available]	[Not Available]	[Not Available]	[Not Available]	[Not Available]	2005	75	7th	T0	N2c	M0	[Not Available]	Stage III	441	[Not Available]	Regional Lymph Node	[Not Available]	Non-glabrous skin	[Not Available]	[Not Available]	NO	NO	NO	YES	[Not Available]	[Not Applicable]	[Not Applicable]	[Not Applicable]	[Not Applicable]
TCGA-ER-A194	TCGA-ER-A194-01A-11R-A18U-07	1367.06	2BBF00F4-7798-4DAD-9894-96202C9132BE	2012-04-11	YES	NO	-28175	MALE	[Not Available]	[Not Available]	WHITE	NOT HISPANIC OR LATINO	No	No	WITH TUMOR	Dead	[Not Available]	1354	YES	NO	[Not Available]	4.5	IV	YES	1	2005	77	6th	[Not Available]	N0	M0	[Not Available]	[Not Available]	78	Other Specify	Primary Tumor	[Not Available]	Non-glabrous skin	[Not Available]	[Not Available]	NO	NO	NO	[Not Available]	[Not Available]	[Not Applicable]	[Not Applicable]	[Not Applicable]	[Not Applicable]
TCGA-ER-A19W	TCGA-ER-A19W-06A-41R-A239-07	1233.83	E952FD3D-8E99-4199-BBCD-03C9A3430EE2	2012-07-06	YES	NO	-17830	FEMALE	[Not Available]	[Not Available]	WHITE	NOT HISPANIC OR LATINO	No	No	WITH TUMOR	Dead	[Not Available]	4507	YES	NO	[Not Available]	0.75	II	NO	[Not Available]	1994	48	4th	[Not Available]	[Not Available]	[Not Available]	[Not Available]	[Not Available]	3968	Trunk	Regional Cutaneous or Subcutaneous Tissue (includes satellite and in-transit metastasis)	[Not Available]	Non-glabrous skin	[Not Available]	[Not Available]	NO	NO	YES	NO	[Not Available]	[Not Applicable]	[Not Applicable]	[Not Applicable]	[Not Applicable]
TCGA-D3-A8GE	TCGA-D3-A8GE-06A-11R-A37K-07	1145.23	DCC005BA-F8C9-4845-BF08-0DBABE291C9A	2014-11-14	NO	YES	-9517	MALE	176	97	WHITE	HISPANIC OR LATINO	No	No	WITH TUMOR	Alive	804	[Not Applicable]	NO	[Not Available]	[Not Available]	[Not Available]	[Not Available]	[Not Available]	[Not Available]	2012	26	7th	TX	N0	M1b	[Not Evaluated]	Stage IV	0	[Not Available]	Regional Cutaneous or Subcutaneous Tissue (includes satellite and in-transit metastasis)	[Not Available]	Non-glabrous skin	[Not Available]	[Not Available]	NO	NO	NO	NO	[Not Available]	[Not Applicable]	[Not Applicable]	[Not Applicable]	[Not Applicable]
TCGA-ER-A19A	TCGA-ER-A19A-06A-21R-A18U-07	3922.64	41FCB9D3-9FB0-4625-98F4-1F564095EBC2	2013-09-24	YES	NO	-29167	MALE	[Not Available]	[Not Available]	WHITE	NOT HISPANIC OR LATINO	No	No	TUMOR FREE	Alive	2365	[Not Applicable]	NO	[Not Available]	[Not Available]	[Not Available]	[Not Available]	[Not Available]	[Not Available]	2006	79	6th	TX	N0	M1	[Not Available]	Stage IV	41	[Not Available]	Regional Cutaneous or Subcutaneous Tissue (includes satellite and in-transit metastasis)	[Not Available]	Non-glabrous skin	[Not Available]	[Not Available]	NO	NO	NO	NO	[Not Available]	[Not Applicable]	[Not Applicable]	[Not Applicable]	[Not Applicable]
TCGA-GN-A4U5	TCGA-GN-A4U5-01A-11R-A32P-07	858.44	C35D97F8-1B70-4FBD-A603-9230B3BA7952	2014-09-04	NO	YES	-22499	FEMALE	157	84	WHITE	NOT HISPANIC OR LATINO	No	No	TUMOR FREE	Alive	1156	[Not Applicable]	YES	NO	1	1.15	IV	NO	0	2011	61	7th	T2a	NX	M0	[Not Available]	Stage IB	0	Trunk	Primary Tumor	[Not Available]	Non-glabrous skin	[Not Available]	[Not Available]	NO	YES	NO	[Not Available]	1	[Not Applicable]	[Not Applicable]	[Not Applicable]	[Not Applicable]
TCGA-FS-A1ZY	TCGA-FS-A1ZY-06A-11R-A18S-07	1113.76	A3DF4BA6-538E-4B53-A356-EB1EF743B2AB	2012-11-13	NO	YES	-26197	MALE	[Not Available]	[Not Available]	WHITE	NOT HISPANIC OR LATINO	No	Yes	WITH TUMOR	Dead	[Not Available]	824	YES	NO	1	2.9	IV	YES	[Not Available]	2006	71	6th	T3b	N0	M0	[Not Available]	Stage IIB	799	Trunk	Distant Metastasis	skin	Non-glabrous skin	Interferon	YES	NO	NO	YES	[Not Available]	[Not Available]	[Not Applicable]	[Not Applicable]	[Not Applicable]	[Not Applicable]
TCGA-DA-A95Y	TCGA-DA-A95Y-06A-11R-A37K-07	971.072	40A4B549-09A4-4621-9715-E44D4B9D1198	2015-01-27	NO	YES	-25083	MALE	[Not Available]	[Not Available]	WHITE	NOT HISPANIC OR LATINO	No	No	WITH TUMOR	Dead	302	430	YES	NO	[Not Available]	5.03	IV	YES	[Not Available]	2012	68	7th	T4b	N0	M0	[Not Available]	Stage IIC	271	Trunk	Regional Lymph Node	[Not Available]	Non-glabrous skin	[Not Available]	[Not Available]	NO	NO	NO	NO	1	[Not Applicable]	[Not Applicable]	[Not Applicable]	[Not Applicable]
TCGA-EE-A3JD	TCGA-EE-A3JD-06A-11R-A20F-07	1316.69	B8A1732F-C1CB-4A02-AF4F-61B63D3D52DF	2014-05-22	NO	YES	-25930	MALE	[Not Available]	[Not Available]	WHITE	NOT HISPANIC OR LATINO	No	No	WITH TUMOR	Dead	[Not Available]	832	NO	[Not Available]	[Not Available]	[Not Available]	[Not Available]	[Not Available]	[Not Available]	2009	70	6th	TX	N2b	M0	[Not Available]	Stage III	0	[Not Available]	Regional Lymph Node	[Not Available]	Non-glabrous skin	[Not Available]	[Not Available]	NO	NO	YES	NO	[Not Available]	[Not Applicable]	[Not Applicable]	[Not Applicable]	[Not Applicable]
TCGA-FW-A5DY	TCGA-FW-A5DY-06A-11R-A311-07	2155.69	9A7656CF-75A4-4B1F-A2D2-25E3EC147E63	2014-08-28	YES	NO	-17730	FEMALE	[Not Available]	[Not Available]	WHITE	NOT HISPANIC OR LATINO	No	No	TUMOR FREE	Alive	587	[Not Applicable]	YES	NO	[Not Available]	[Not Available]	[Not Available]	[Not Available]	[Not Available]	2012	48	7th	T3	N1	[Not Available]	[Unknown]	Stage III	60	Trunk	Regional Lymph Node	[Not Available]	Non-glabrous skin	[Not Available]	[Not Available]	NO	NO	NO	[Not Available]	1	[Not Applicable]	[Not Applicable]	[Not Applicable]	[Not Applicable]
TCGA-D9-A6EA	TCGA-D9-A6EA-06A-11R-A311-07	2253.6	CFE787B3-8297-4318-987C-BFADD743D767	2015-04-29	YES	NO	-25582	MALE	166	58	WHITE	NOT HISPANIC OR LATINO	No	No	[Unknown]	Alive	[Discrepancy]	[Not Applicable]	YES	NO	1	6	IV	NO	[Not Available]	2012	70	7th	T4a	N3	M0	Normal	Stage IIIC	422	Trunk	[Discrepancy]	[Not Available]	Non-glabrous skin	[Not Available]	[Not Available]	NO	NO	[Unknown]	[Not Available]	[Not Available]	[Not Applicable]	[Not Applicable]	[Not Applicable]	[Not Applicable]
TCGA-GN-A26D	TCGA-GN-A26D-06A-11R-A18T-07	508.135	B6B51B28-BDEE-4FE6-A3F3-7B128E16721C	2013-04-22	NO	YES	-26494	FEMALE	156	68	WHITE	NOT HISPANIC OR LATINO	No	No	WITH TUMOR	Dead	1204	1460	YES	NO	1	12	V	YES	5	2008	72	6th	T4b	N0	[Not Available]	[Not Available]	Stage IIC	757	Extremities	Regional Lymph Node	[Not Available]	Non-glabrous skin	[Not Available]	[Not Available]	NO	YES	YES	YES	[Not Available]|[Not Available]	[Not Applicable]	[Not Applicable]	[Not Applicable]	[Not Applicable]
TCGA-EE-A29W	TCGA-EE-A29W-06A-11R-A18U-07	598.921	D2372037-5EEA-4F98-BD72-551218E83779	2013-12-29	NO	YES	-15396	MALE	[Not Available]	[Not Available]	WHITE	NOT HISPANIC OR LATINO	No	No	TUMOR FREE	Alive	5932	[Not Applicable]	YES	NO	[Not Available]	0	I	[Unknown]	[Not Available]	1997	42	4th	Tis	N0	M0	[Not Available]	Stage 0	4954	Extremities	Regional Lymph Node	[Not Available]	Non-glabrous skin	[Not Available]	[Not Available]	YES	NO	NO	YES	[Not Available]	[Not Applicable]	[Not Applicable]	[Not Applicable]	[Not Applicable]
TCGA-DA-A960	TCGA-DA-A960-01A-11R-A37K-07	248.725	931E39CD-B0C4-437F-B6C5-9358D74EA533	2015-01-27	NO	YES	-26708	MALE	[Not Available]	[Not Available]	WHITE	NOT HISPANIC OR LATINO	No	No	TUMOR FREE	Alive	804	[Not Applicable]	YES	NO	1	2.32	IV	YES	[Not Available]	2012	73	7th	T3b	N0	M0	[Not Available]	Stage IIB	396	Trunk	Regional Cutaneous or Subcutaneous Tissue (includes satellite and in-transit metastasis)	[Not Available]	Non-glabrous skin	[Not Available]	[Not Available]	NO	NO	NO	NO	1	[Not Applicable]	[Not Applicable]	[Not Applicable]	[Not Applicable]
TCGA-EE-A29R	TCGA-EE-A29R-06A-11R-A18T-07	1109.35	D73D1B38-9AB4-409E-A360-E93F8C54715C	2014-05-20	YES	NO	-17857	FEMALE	[Not Available]	[Not Available]	WHITE	NOT HISPANIC OR LATINO	No	No	WITH TUMOR	Alive	440	[Not Applicable]	YES	NO	[Not Available]	3.5	V	YES	6	2010	48	7th	T3b	N1b	M0	[Not Available]	Stage IIIC	171	Head and Neck	Regional Lymph Node	[Not Available]	Non-glabrous skin	[Not Available]	[Not Available]	NO	NO	YES	NO	[Not Available]	[Not Applicable]	[Not Applicable]	[Not Applicable]	[Not Applicable]
TCGA-ER-A2NH	TCGA-ER-A2NH-06A-11R-A18S-07	2232.98	6C353B35-4F6D-4A36-BC8B-8A21DD0BEECB	2015-01-07	YES	NO	-18220	MALE	[Not Available]	[Not Available]	WHITE	NOT HISPANIC OR LATINO	No	No	WITH TUMOR	Alive	1264	[Not Applicable]	YES	NO	[Not Available]	4	IV	NO	1	2009	49	6th	T3a	N3	M0	[Not Available]	Stage IIIC	618	Trunk	Regional Lymph Node	[Not Available]	Non-glabrous skin	[Not Available]	[Not Available]	NO	NO	NO	[Not Available]	[Not Available]	[Not Applicable]	[Not Applicable]	[Not Applicable]	[Not Applicable]
TCGA-EE-A2MN	TCGA-EE-A2MN-06A-11R-A18S-07	979.761	0797CAAF-18AD-41C6-820A-E96554D14B31	2012-12-20	NO	YES	-21202	MALE	[Not Available]	[Not Available]	WHITE	NOT HISPANIC OR LATINO	No	No	WITH TUMOR	Dead	[Not Available]	1446	YES	NO	[Not Available]	1	III	NO	0	2000	58	5th	T2	N0	M0	[Not Available]	Stage I	683	Trunk	Regional Lymph Node	[Not Available]	Non-glabrous skin	[Not Available]	[Not Available]	NO	NO	YES	NO	[Not Available]	[Not Applicable]	[Not Applicable]	[Not Applicable]	[Not Applicable]
TCGA-D3-A2J8	TCGA-D3-A2J8-06A-11R-A18T-07	5449.06	AFFB02C3-EC15-465E-8296-6A32132D542E	2012-10-02	NO	YES	-17626	MALE	183	79	WHITE	NOT HISPANIC OR LATINO	No	No	WITH TUMOR	Dead	[Not Available]	1992	YES	NO	[Not Available]	1.4	IV	NO	1	2003	48	7th	T2a	N0	M0	[Not Available]	Stage IB	1737	Extremities	Regional Lymph Node	[Not Available]	Non-glabrous skin	[Not Available]	[Not Available]	NO	NO	YES	NO	1	[Not Applicable]	[Not Applicable]	[Not Applicable]	[Not Applicable]
TCGA-ER-A2NE	TCGA-ER-A2NE-06A-21R-A18T-07	469.077	1068AD76-612E-40EE-B2FA-916DA14B7916	2012-06-29	YES	NO	-14259	MALE	[Not Available]	[Not Available]	WHITE	NOT HISPANIC OR LATINO	No	Yes	WITH TUMOR	Dead	[Not Available]	613	YES	NO	[Not Available]	[Not Available]	[Not Available]	[Not Available]	[Not Available]	2007	39	6th	Tis	N0	M0	[Not Available]	Stage 0	567	Extremities	Distant Metastasis	Ileum (serosa)	[Not Available]	[Not Available]	[Not Available]	YES	NO	NO	[Not Available]	[Not Available]	[Not Applicable]	[Not Applicable]	[Not Applicable]	[Not Applicable]
TCGA-WE-A8ZQ	TCGA-WE-A8ZQ-06A-41R-A37K-07	527.729	77052F40-374E-4DAE-BC17-908B52DB0F08	2015-02-09	YES	NO	-17824	MALE	[Not Available]	[Not Available]	[Not Evaluated]	NOT HISPANIC OR LATINO	No	No	WITH TUMOR	Alive	1923	[Not Applicable]	YES	NO	1	2.3	[Unknown]	NO	6	2009	48	6th	T3a	N0	M0	[Not Available]	Stage IIA	1479	Extremities	Regional Lymph Node	[Not Available]	Non-glabrous skin	[Not Available]	[Not Available]	NO	NO	NO	[Not Available]	[Not Available]|[Not Available]	[Not Applicable]	[Not Applicable]	[Not Applicable]	[Not Applicable]
TCGA-EB-A4OY	TCGA-EB-A4OY-01A-11R-A266-07	496.941	6E2D8818-B377-45F5-97F4-F905DE22C487	2014-12-12	YES	NO	-23773	FEMALE	172	87	WHITE	NOT HISPANIC OR LATINO	No	No	TUMOR FREE	Alive	977	[Not Applicable]	YES	[Unknown]	[Not Available]	10	V	[Not Available]	[Not Available]	2012	65	7th	T4b	N1a	M0	[Not Available]	Stage IIIB	-2	Extremities	Primary Tumor	[Not Available]	Non-glabrous skin	[Not Available]	[Not Available]	NO	YES	NO	[Not Available]	[Not Available]	[Not Applicable]	[Not Applicable]	[Not Applicable]	[Not Applicable]
TCGA-GN-A266	TCGA-GN-A266-06A-11R-A18T-07	5657.9	3429967F-4F77-4894-BF27-C4A22698CA92	2012-04-20	NO	YES	-16456	MALE	173	103	WHITE	NOT HISPANIC OR LATINO	No	No	WITH TUMOR	Dead	[Not Available]	308	NO	[Not Available]	[Not Available]	[Not Available]	[Not Available]	[Not Available]	[Not Available]	2004	45	[Not Available]	[Not Available]	[Not Available]	[Not Available]	[Not Available]	[Not Available]	0	[Not Available]	Regional Cutaneous or Subcutaneous Tissue (includes satellite and in-transit metastasis)	[Not Available]	Non-glabrous skin	[Not Available]	[Not Available]	YES	NO	YES	NO	[Not Available]	[Not Applicable]	[Not Applicable]	[Not Applicable]	[Not Applicable]
TCGA-FS-A1ZG	TCGA-FS-A1ZG-06A-11R-A18T-07	637.649	F52AE9F4-8A61-4FF2-9C24-23F4048D3DA6	2012-11-12	NO	YES	-22252	FEMALE	[Not Available]	[Not Available]	WHITE	NOT HISPANIC OR LATINO	No	No	WITH TUMOR	Dead	[Not Available]	295	YES	NO	1	6	V	YES	[Not Available]	2007	60	6th	T4b	N2b	M0	[Not Available]	Stage IIIC	77	Extremities	Regional Lymph Node	[Not Available]	Non-glabrous skin	[Not Available]	[Not Available]	NO	NO	YES	[Not Available]	[Not Available]	[Not Applicable]	[Not Applicable]	[Not Applicable]	[Not Applicable]
TCGA-WE-AAA4	TCGA-WE-AAA4-06A-12R-A38C-07	5797.79	99706AD3-5CF4-45F8-815E-51E78F2E9F79	2015-02-09	YES	NO	-20708	FEMALE	[Not Available]	[Not Available]	WHITE	NOT HISPANIC OR LATINO	No	No	WITH TUMOR	Alive	760	[Not Applicable]	YES	NO	1	[Not Available]	[Unknown]	[Not Available]	[Not Available]	2012	56	7th	TX	N3	M0	[Not Available]	Stage IIIC	94	Extremities	Regional Cutaneous or Subcutaneous Tissue (includes satellite and in-transit metastasis)	[Not Available]	Non-glabrous skin	[Not Available]	[Not Available]	NO	YES	NO	[Not Available]	[Not Available]|[Not Available]	[Not Applicable]	[Not Applicable]	[Not Applicable]	[Not Applicable]
TCGA-ER-A1A1	TCGA-ER-A1A1-06A-11R-A18U-07	3292.13	1251ACEE-CEB4-4530-BA5B-4D163FCAB8D2	2015-01-08	YES	NO	-21209	MALE	[Not Available]	[Not Available]	WHITE	NOT HISPANIC OR LATINO	No	No	TUMOR FREE	Alive	3196	[Not Applicable]	NO	[Not Available]	[Not Available]	[Not Available]	[Not Available]	[Not Available]	[Not Available]	2005	58	6th	TX	N3	M0	[Not Available]	Stage IIIC	47	[Not Available]	Regional Lymph Node	[Not Available]	Non-glabrous skin	[Not Available]	[Not Available]	YES	YES	YES	[Not Available]	[Not Available]	[Not Applicable]	[Not Applicable]	[Not Applicable]	[Not Applicable]
TCGA-D3-A8GK	TCGA-D3-A8GK-06A-11R-A37K-07	2541.18	6EC931E1-7A6F-47A8-8B30-F37271A50881	2014-04-28	NO	YES	-16569	MALE	178	80	WHITE	NOT HISPANIC OR LATINO	No	No	TUMOR FREE	Alive	5177	[Not Applicable]	YES	NO	[Not Available]	2.6	IV	NO	5	2000	45	7th	T3a	N0	M0	[Not Available]	Stage IIA	1868	Extremities	Distant Metastasis	Left buttock mass	Non-glabrous skin	[Not Available]	[Not Available]	YES	YES	NO	YES	1	[Not Applicable]	[Not Applicable]	[Not Applicable]	[Not Applicable]
TCGA-ER-A19S	TCGA-ER-A19S-06A-11R-A18U-07	1712.57	F405C603-BCBC-434F-B620-C32EB27B215B	2013-09-24	YES	NO	-29603	FEMALE	[Not Available]	[Not Available]	WHITE	NOT HISPANIC OR LATINO	No	No	TUMOR FREE	Alive	1505	[Not Applicable]	NO	[Not Available]	[Not Available]	[Not Available]	[Not Available]	[Not Available]	[Not Available]	2008	81	[Not Available]	[Not Available]	[Not Available]	[Not Available]	[Not Available]	[Not Available]	36	[Not Available]	Regional Lymph Node	[Not Available]	Non-glabrous skin	[Not Available]	[Not Available]	NO	NO	NO	[Not Available]	[Not Available]	[Not Applicable]	[Not Applicable]	[Not Applicable]	[Not Applicable]
TCGA-WE-A8K5	TCGA-WE-A8K5-06A-11R-A37K-07	1497.28	0F579238-5A11-4ADC-9C80-572CBB2CE58F	2014-11-03	YES	NO	-23837	MALE	[Not Available]	[Not Available]	WHITE	NOT HISPANIC OR LATINO	Yes	No	WITH TUMOR	Dead	1654	1860	YES	NO	1	1.7	III	NO	12	2009	65	6th	T2a	N3	M1c	[Unknown]	Stage IV	1457	Extremities	Regional Cutaneous or Subcutaneous Tissue (includes satellite and in-transit metastasis)	[Not Available]	Non-glabrous skin	[Not Available]	[Not Available]	NO	NO	YES	[Not Available]	1	[Not Applicable]	[Not Applicable]	[Not Applicable]	[Not Applicable]
TCGA-W3-AA21	TCGA-W3-AA21-06A-11R-A38C-07	269.552	4A9E5DC0-6FC3-47E0-8470-DAC16CE16DA3	2014-07-17	NO	YES	-9527	MALE	175	99	WHITE	NOT HISPANIC OR LATINO	No	No	WITH TUMOR	Dead	[Not Available]	3195	YES	NO	[Not Available]	1.1	III	NO	3	1994	26	4th	T2	N0	M0	[Not Available]	Stage I	1035	Extremities	Regional Lymph Node	[Not Available]	Non-glabrous skin	[Not Available]	[Not Available]	NO	YES	YES	NO	[Not Available]	[Not Applicable]	[Not Applicable]	[Not Applicable]	[Not Applicable]
TCGA-GF-A6C9	TCGA-GF-A6C9-06A-11R-A311-07	4153.53	46801BE1-F035-421F-AAE4-81BAF3BB8D40	2014-08-21	YES	NO	-28774	MALE	172	87	WHITE	NOT HISPANIC OR LATINO	No	No	TUMOR FREE	Alive	480	[Not Applicable]	NO	[Not Available]	[Not Available]	[Not Available]	[Not Available]	[Not Available]	[Not Available]	2012	78	7th	[Not Available]	[Not Available]	[Not Available]	[Not Evaluated]	Stage IIIB	4	[Not Available]	Distant Metastasis	parotid	[Not Available]	[Not Available]	[Not Available]	YES	NO	NO	[Not Available]	[Not Available]	[Not Applicable]	[Not Applicable]	[Not Applicable]	[Not Applicable]
TCGA-FW-A3TU	TCGA-FW-A3TU-06A-11R-A239-07	1389.3	511AA521-F38D-4AB7-9611-D8C1FEC4C22B	2014-10-01	YES	NO	-26589	FEMALE	[Not Available]	[Not Available]	WHITE	NOT HISPANIC OR LATINO	No	No	WITH TUMOR	Dead	1446	1691	YES	NO	1	[Not Available]	IV	[Not Available]	[Not Available]	2007	72	[Not Available]	[Not Available]	[Not Available]	[Not Available]	[Not Available]	[Not Available]	1442	Trunk	Distant Metastasis	Lung	Non-glabrous skin	[Not Available]	[Not Available]	[Unknown]	[Unknown]	[Unknown]	[Not Available]	[Not Available]	[Not Applicable]	[Not Applicable]	[Not Applicable]	[Not Applicable]
TCGA-FS-A1Z7	TCGA-FS-A1Z7-06A-11R-A18T-07	2017.51	F3BB6362-6801-4C95-A828-09C0002A8B87	2012-11-12	NO	YES	-7293	MALE	[Not Available]	[Not Available]	WHITE	NOT HISPANIC OR LATINO	No	No	WITH TUMOR	Dead	[Not Available]	237	YES	NO	1	17	V	YES	[Not Available]	2005	19	6th	T4b	N1b	M0	[Not Available]	Stage IIIC	14	Head and Neck	Regional Lymph Node	[Not Available]	Non-glabrous skin	[Not Available]	[Not Available]	NO	NO	YES	[Not Available]	[Not Available]	[Not Applicable]	[Not Applicable]	[Not Applicable]	[Not Applicable]
TCGA-EE-A29A	TCGA-EE-A29A-06A-12R-A18U-07	1342.68	4811D530-AE99-4670-9F99-86996D667676	2013-01-08	NO	YES	-25095	MALE	[Not Available]	[Not Available]	WHITE	[Unknown]	No	No	WITH TUMOR	Dead	[Not Available]	1927	YES	NO	[Not Available]	2.3	IV	NO	6	2003	68	6th	T3a	N1a	M0	[Not Available]	Stage IIIA	1684	Trunk	Distant Metastasis	Abdominal wall	Non-glabrous skin	[Not Available]	[Not Available]	NO	NO	YES	YES	[Not Available]	[Not Applicable]	[Not Applicable]	[Not Applicable]	[Not Applicable]
TCGA-EE-A2GL	TCGA-EE-A2GL-06A-11R-A18S-07	2221.4	9C0240D6-8B75-41AE-8FE8-269831FD1E41	2013-12-30	NO	YES	-14701	FEMALE	[Not Available]	[Not Available]	WHITE	NOT HISPANIC OR LATINO	No	No	WITH TUMOR	Alive	2423	[Not Applicable]	YES	NO	[Not Available]	3.1	IV	NO	3	2006	40	6th	T3a	N0	M0	[Not Available]	Stage IIA	1342	Extremities	Regional Lymph Node	[Not Available]	Non-glabrous skin	[Not Available]	[Not Available]	NO	YES	YES	[Not Available]	[Not Available]|[Not Available]|[Not Available]|[Not Available]|[Not Available]|[Not Available]|[Not Available]|[Not Available]|[Not Available]|[Not Available]	[Not Applicable]	[Not Applicable]	[Not Applicable]	[Not Applicable]
TCGA-EE-A29G	TCGA-EE-A29G-06A-12R-A18T-07	1021.06	8EE500D6-C7B3-46E9-86D0-933695934707	2013-07-11	NO	YES	-19664	MALE	[Not Available]	[Not Available]	WHITE	NOT HISPANIC OR LATINO	No	No	WITH TUMOR	Dead	[Not Available]	2192	YES	NO	[Not Available]	7.4	V	NO	14	2003	53	6th	T4a	N2a	M0	[Not Available]	Stage IIIA	1932	Head and Neck	Regional Cutaneous or Subcutaneous Tissue (includes satellite and in-transit metastasis)	[Not Available]	Non-glabrous skin	[Not Available]	[Not Available]	NO	NO	YES	YES	[Not Available]	[Not Applicable]	[Not Applicable]	[Not Applicable]	[Not Applicable]
TCGA-D3-A2JF	TCGA-D3-A2JF-06A-11R-A18S-07	809.017	C58638ED-A38C-4494-A41E-6EE5283A7A59	2014-01-03	NO	YES	-27255	MALE	170	80	WHITE	NOT HISPANIC OR LATINO	Yes	No	TUMOR FREE	Alive	1888	[Not Applicable]	YES	NO	[Not Available]	0.28	III	NO	0	2008	74	7th	T1a	N0	M0	[Not Available]	Stage IA	544	Extremities|Trunk	Distant Metastasis	Left arm, soft tissue	Non-glabrous skin	[Not Available]	[Not Available]	NO	NO	NO	YES	1|1	[Not Applicable]	[Not Applicable]	[Not Applicable]	[Not Applicable]
TCGA-FR-A7U9	TCGA-FR-A7U9-06A-11R-A352-07	6730.94	1FB5B4FD-8891-4A21-96B6-45D4B848CC66	2014-12-15	YES	NO	-23245	FEMALE	160	67	WHITE	NOT HISPANIC OR LATINO	No	No	TUMOR FREE	Alive	571	[Not Applicable]	YES	NO	[Not Available]	2.8	IV	YES	11	2013	63	7th	T3b	N3	M0	[Not Available]	Stage IIIC	50	Extremities	Regional Lymph Node	[Not Available]	Non-glabrous skin	[Not Available]	[Not Available]	NO	YES	YES	NO	1	[Not Applicable]	[Not Applicable]	[Not Applicable]	[Not Applicable]
TCGA-EB-A82B	TCGA-EB-A82B-01A-11R-A352-07	1316.21	78F3D4DB-A1FF-4EA2-AAA0-CBF0278B915E	2014-08-13	YES	NO	-21239	FEMALE	160	55	ASIAN	NOT HISPANIC OR LATINO	No	No	TUMOR FREE	Alive	390	[Not Applicable]	YES	NO	[Not Available]	20	V	YES	[Not Available]	2013	58	7th	T4b	N2	M0	[Not Available]	Stage III	10	Extremities	Primary Tumor	[Not Available]	Non-glabrous skin	[Not Available]	[Not Available]	NO	NO	NO	[Not Available]	1	[Not Applicable]	[Not Applicable]	[Not Applicable]	[Not Applicable]
TCGA-EE-A3JE	TCGA-EE-A3JE-06A-11R-A20F-07	1309.14	ACD3DEAF-39DF-4996-B6CE-2B295B9315A1	2014-05-20	YES	NO	-27463	MALE	[Not Available]	[Not Available]	WHITE	NOT HISPANIC OR LATINO	No	No	TUMOR FREE	Alive	1562	[Not Applicable]	YES	NO	1	3.7	IV	YES	6	2009	75	6th	T3b	N1a	M0	[Not Available]	Stage IIIB	1002	Trunk	Regional Cutaneous or Subcutaneous Tissue (includes satellite and in-transit metastasis)	[Not Available]	Non-glabrous skin	[Not Available]	[Not Available]	NO	NO	NO	YES	1	[Not Applicable]	[Not Applicable]	[Not Applicable]	[Not Applicable]
TCGA-D3-A2JK	TCGA-D3-A2JK-06A-11R-A18S-07	3038.76	D7F251C3-8312-47D8-A9CC-2917D2284CC3	2012-10-10	NO	YES	-8952	MALE	185	92	WHITE	NOT HISPANIC OR LATINO	No	No	WITH TUMOR	Dead	[Not Available]	368	YES	NO	[Not Available]	4.3	IV	YES	4	2005	24	7th	T4b	N2b	M0	[Not Available]	Stage IIIC	176	Trunk	Regional Lymph Node	[Not Available]	Non-glabrous skin	[Not Available]	[Not Available]	NO	NO	YES	NO	1	[Not Applicable]	[Not Applicable]	[Not Applicable]	[Not Applicable]
TCGA-BF-A3DJ	TCGA-BF-A3DJ-01A-11R-A20F-07	1331.04	62393DAB-AB41-4785-9A57-AA4C25D223E9	2014-12-23	YES	NO	-13332	FEMALE	165	70	WHITE	[Unknown]	No	No	TUMOR FREE	Alive	464	[Not Applicable]	YES	NO	1	11	III	YES	[Not Available]	2011	36	7th	T4b	N1	M0	[Not Available]	Stage IIIB	0	Extremities	Primary Tumor	[Not Available]	Non-glabrous skin	[Not Available]	[Not Available]	NO	NO	YES	NO	1	[Not Applicable]	[Not Applicable]	[Not Applicable]	[Not Applicable]
TCGA-FS-A1ZS	TCGA-FS-A1ZS-06A-12R-A18T-07	7892.39	31E94518-F6DD-4458-94D8-DDA3CC7A0831	2014-07-15	NO	YES	-19813	MALE	[Not Available]	[Not Available]	WHITE	NOT HISPANIC OR LATINO	No	No	WITH TUMOR	Alive	4526	[Not Applicable]	YES	NO	1	1.15	[Not Available]	[Not Available]	[Not Available]	1998	54	5th	T2	N0	M0	[Not Available]	Stage I	3031	Trunk	Regional Lymph Node	[Not Available]	Non-glabrous skin	Interferon	YES	NO	NO	YES	[Not Available]	[Not Available]|[Not Available]|[Not Available]|[Not Available]|[Not Available]|[Not Available]	[Not Applicable]	[Not Applicable]	[Not Applicable]	[Not Applicable]
TCGA-3N-A9WB	TCGA-3N-A9WB-06A-11R-A38C-07	924.071	5564E6A7-2195-4B0D-994E-B0617B58E889	2014-05-29	YES	NO	-26176	MALE	175	78	WHITE	NOT HISPANIC OR LATINO	No	No	WITH TUMOR	Dead	[Not Available]	518	YES	NO	[Not Available]	0.7	III	NO	2	2012	71	7th	T1a	NX	M0	[Not Available]	Stage IA	426	Trunk	Distant Metastasis	Left Flank	Non-glabrous skin	[Not Available]	[Not Available]	NO	NO	YES	NO	1	[Not Applicable]	[Not Applicable]	[Not Applicable]	[Not Applicable]
TCGA-OD-A75X	TCGA-OD-A75X-06A-12R-A32P-07	1104.81	EF9F1829-0EED-47B3-9D44-06D0A8BB2BFB	2014-10-16	YES	NO	-17910	MALE	182	103	WHITE	NOT HISPANIC OR LATINO	No	No	WITH TUMOR	Dead	8966	9061	YES	NO	[Not Available]	[Not Available]	[Unknown]	[Unknown]	[Not Available]	1989	49	3rd	TX	NX	M0	[Not Available]	[Not Available]	8630	Trunk	Distant Metastasis	left upper lung lobe	Non-glabrous skin	[Not Available]	[Not Available]	NO	NO	YES	[Not Available]	[Not Available]|[Not Available]|[Not Available]	[Not Applicable]	[Not Applicable]	[Not Applicable]	[Not Applicable]
TCGA-D3-A5GR	TCGA-D3-A5GR-06A-11R-A27Q-07	1354.34	C714C48F-A18C-4110-A82D-3CC95C315AFD	2014-01-03	NO	YES	-8637	FEMALE	162	114	WHITE	NOT HISPANIC OR LATINO	No	Yes	WITH TUMOR	Alive	5424	[Not Applicable]	YES	NO	[Not Available]	0.98	III	[Unknown]	1	1998	23	7th	T1b	N1	M0	[Not Available]	Stage III	5008	Extremities	Regional Lymph Node	[Not Available]	Non-glabrous skin	Interferon	YES	NO	NO	YES	YES	1	[Not Applicable]	[Not Applicable]	[Not Applicable]	[Not Applicable]
TCGA-BF-AAP1	TCGA-BF-AAP1-01A-11R-A39D-07	214.309	6783FB7D-F509-47C6-B39F-535A9026F6BC	2014-12-23	YES	NO	-31666	MALE	167	68	WHITE	NOT HISPANIC OR LATINO	No	No	TUMOR FREE	Alive	409	[Not Applicable]	YES	NO	1	15	IV	YES	[Not Available]	2013	86	7th	T4b	N0	M0	[Not Available]	Stage IIC	0	Extremities	Primary Tumor	[Not Available]	Non-glabrous skin	[Not Available]	[Not Available]	NO	NO	NO	[Not Available]	1	[Not Applicable]	[Not Applicable]	[Not Applicable]	[Not Applicable]
TCGA-EE-A29Q	TCGA-EE-A29Q-06A-11R-A18T-07	380.943	6A1818F9-9303-41B0-B3B7-07FAF5055C86	2013-12-27	NO	YES	-25847	FEMALE	[Not Available]	[Not Available]	WHITE	NOT HISPANIC OR LATINO	No	No	WITH TUMOR	Dead	1136	2030	YES	NO	[Not Available]	2.3	IV	YES	8	2007	70	6th	T3b	N0	M0	[Not Available]	Stage IIB	890	Extremities	Regional Cutaneous or Subcutaneous Tissue (includes satellite and in-transit metastasis)	[Not Available]	Non-glabrous skin	[Not Available]	[Not Available]	NO	NO	YES	[Not Available]	[Not Available]|[Not Available]|[Not Available]|[Not Available]|[Not Available]|[Not Available]|[Not Available]	[Not Applicable]	[Not Applicable]	[Not Applicable]	[Not Applicable]
TCGA-BF-A5EO	TCGA-BF-A5EO-01A-12R-A27Q-07	1546.44	8352CBB0-10E7-40BD-96F0-1E982AB4C07B	2014-12-23	YES	NO	-23940	MALE	182	110	WHITE	NOT HISPANIC OR LATINO	No	No	TUMOR FREE	Alive	703	[Not Applicable]	YES	NO	1	8	III	YES	[Not Available]	2012	65	7th	T4b	N0	M0	[Not Available]	Stage IIC	0	Trunk	Primary Tumor	[Not Available]	Non-glabrous skin	[Not Available]	[Not Available]	NO	NO	NO	[Not Available]	1	[Not Applicable]	[Not Applicable]	[Not Applicable]	[Not Applicable]
TCGA-ER-A19C	TCGA-ER-A19C-06A-11R-A18S-07	1953.38	D5F8B18C-8AE7-457A-AA3E-C4BD77B276AB	2012-04-19	YES	NO	-28383	MALE	[Not Available]	[Not Available]	WHITE	NOT HISPANIC OR LATINO	No	No	WITH TUMOR	Dead	[Not Available]	1487	YES	NO	1	0.75	III	NO	[Not Available]	1998	77	5th	T2a	NX	M0	[Not Available]	Stage I	1372	Trunk	Regional Lymph Node	[Not Available]	Non-glabrous skin	[Not Available]	[Not Available]	NO	NO	NO	[Not Available]	[Not Available]	[Not Applicable]	[Not Applicable]	[Not Applicable]	[Not Applicable]
TCGA-D3-A2J7	TCGA-D3-A2J7-06A-11R-A18T-07	1184.56	19322032-C144-4962-B886-37606DAD33B7	2012-10-02	NO	YES	-24692	MALE	175	93	WHITE	NOT HISPANIC OR LATINO	No	No	WITH TUMOR	Dead	[Not Available]	3136	YES	NO	[Not Available]	3.6	III	YES	2	2003	67	7th	T3b	N1b	M0	[Not Available]	Stage IIIC	541	Trunk	Regional Lymph Node	[Not Available]	Non-glabrous skin	[Not Available]	[Not Available]	NO	NO	YES	YES	1	[Not Applicable]	[Not Applicable]	[Not Applicable]	[Not Applicable]
TCGA-EE-A3AH	TCGA-EE-A3AH-06A-11R-A18S-07	692.491	92D79156-9139-487B-8582-CE0E87B4ECD0	2012-12-21	NO	YES	-10988	MALE	[Not Available]	[Not Available]	WHITE	NOT HISPANIC OR LATINO	No	No	WITH TUMOR	Dead	[Not Available]	4222	YES	NO	[Not Available]	3.7	III	NO	40	1998	30	5th	T3b	N0	M0	[Not Available]	Stage II	3835	Extremities	Regional Lymph Node	[Not Available]	Non-glabrous skin	[Not Available]	[Not Available]	NO	NO	YES	YES	[Not Available]	[Not Applicable]	[Not Applicable]	[Not Applicable]	[Not Applicable]
TCGA-EB-A41B	TCGA-EB-A41B-01A-11R-A24X-07	167.452	D56A707B-DBF5-481D-9D93-1E23A854A684	2013-04-09	YES	NO	-27998	FEMALE	150	53	WHITE	NOT HISPANIC OR LATINO	No	No	TUMOR FREE	Alive	291	[Not Applicable]	YES	NO	[Not Available]	28	V	YES	[Not Available]	2012	76	7th	T4b	N0	M0	[Not Available]	Stage IIC	0	Extremities	Primary Tumor	[Not Available]	Non-glabrous skin	[Not Available]	[Not Available]	NO	NO	NO	[Not Available]	[Not Available]	[Not Applicable]	[Not Applicable]	[Not Applicable]	[Not Applicable]
TCGA-ER-A2NG	TCGA-ER-A2NG-06A-11R-A18T-07	2661.33	F788F950-7953-47A6-B833-F9E5DAA28FD3	2015-01-08	YES	NO	-15903	FEMALE	[Not Available]	[Not Available]	WHITE	NOT HISPANIC OR LATINO	No	No	WITH TUMOR	Dead	951	1490	YES	NO	[Not Available]	3	III	YES	9	2009	43	6th	T3b	N3	M0	[Not Available]	Stage IIIC	567	Trunk	Regional Lymph Node	[Not Available]	Non-glabrous skin	[Not Available]	[Not Available]	NO	YES	YES	NO	[Not Available]	[Not Applicable]	[Not Applicable]	[Not Applicable]	[Not Applicable]
TCGA-D3-A3ML	TCGA-D3-A3ML-06A-11R-A21D-07	77.1598	0153F141-625E-4623-9F8A-296678002C63	2012-11-08	NO	YES	-25643	MALE	178	76	WHITE	NOT HISPANIC OR LATINO	Yes	Yes	WITH TUMOR	Dead	[Not Available]	422	YES	NO	[Not Available]	2.3	IV	NO	3	2003	70	7th	T3a	N2a	M0	[Not Available]	Stage IIIA	230	Head and Neck	Regional Lymph Node	[Not Available]	Non-glabrous skin	Chemotherapy	[Not Available]	NO	NO	YES	YES	1	[Not Applicable]	[Not Applicable]	[Not Applicable]	[Not Applicable]
TCGA-EE-A3AE	TCGA-EE-A3AE-06A-11R-A18S-07	1043.12	93A31E9F-6557-4F15-A49F-5DFEA2C588B2	2014-05-22	NO	YES	-19216	FEMALE	[Not Available]	[Not Available]	WHITE	NOT HISPANIC OR LATINO	No	No	TUMOR FREE	Alive	1658	[Not Applicable]	YES	NO	[Not Available]	0.9	III	NO	4	2009	52	6th	T1a	N0	M0	[Not Available]	Stage IA	741	Extremities	Regional Lymph Node	[Not Available]	Non-glabrous skin	[Not Available]	[Not Available]	NO	YES	NO	[Not Available]	[Not Available]	[Not Applicable]	[Not Applicable]	[Not Applicable]	[Not Applicable]
TCGA-EE-A2GD	TCGA-EE-A2GD-06A-11R-A18T-07	2763.88	5C567EE6-BD57-448B-AD17-B74EB695B6F5	2013-12-29	NO	YES	-21526	FEMALE	[Not Available]	[Not Available]	WHITE	NOT HISPANIC OR LATINO	Yes	No	WITH TUMOR	Dead	9568	10346	YES	NO	[Not Available]	4.4	IV	YES	[Not Available]	1984	58	2nd	T4	N0	M0	[Not Available]	Stage IIB	9021	Extremities	Regional Cutaneous or Subcutaneous Tissue (includes satellite and in-transit metastasis)	[Not Available]	Non-glabrous skin	[Not Available]	[Not Available]	NO	NO	YES	YES	[Not Available]	[Not Applicable]	[Not Applicable]	[Not Applicable]	[Not Applicable]
TCGA-EE-A17Y	TCGA-EE-A17Y-06A-11R-A18T-07	4839.7	E699A2A7-DBFF-4122-8114-87D70A56F59F	2013-07-12	NO	YES	-25281	MALE	[Not Available]	[Not Available]	ASIAN	[Not Evaluated]	No	No	WITH TUMOR	Dead	[Not Available]	828	YES	NO	[Not Available]	2.8	IV	YES	17	2007	69	6th	T3b	N1a	M0	[Not Available]	Stage IIIB	507	Trunk	Regional Cutaneous or Subcutaneous Tissue (includes satellite and in-transit metastasis)	[Not Available]	Non-glabrous skin	[Not Available]	[Not Available]	NO	NO	YES	YES	[Not Available]	[Not Applicable]	[Not Applicable]	[Not Applicable]	[Not Applicable]
TCGA-GF-A2C7	TCGA-GF-A2C7-01A-11R-A18T-07	1093.96	285D8E2C-F183-49D5-BC1C-FD47C6670ACC	2012-05-08	YES	NO	-17545	MALE	[Not Available]	[Not Available]	WHITE	NOT HISPANIC OR LATINO	No	No	TUMOR FREE	Alive	21	[Not Applicable]	YES	NO	[Not Available]	[Not Available]	IV	YES	2	2011	48	7th	T4b	N0	M0	[Not Available]	Stage IIC	[Not Available]	Head and Neck	Primary Tumor	[Not Available]	Non-glabrous skin	[Not Available]	[Not Available]	NO	NO	NO	[Not Available]	[Not Available]	[Not Applicable]	[Not Applicable]	[Not Applicable]	[Not Applicable]
TCGA-EB-A41A	TCGA-EB-A41A-01A-11R-A24X-07	1496.39	EE143E06-0334-45DD-A2B0-1169527D6B4E	2013-09-19	YES	NO	-32872	MALE	162	63	WHITE	NOT HISPANIC OR LATINO	No	No	TUMOR FREE	Alive	262	[Not Applicable]	YES	NO	[Not Available]	7	[Unknown]	YES	[Not Available]	2012	90	7th	T4b	N0	M0	[Not Available]	Stage IIC	0	Head and Neck	Primary Tumor	[Not Available]	Non-glabrous skin	[Not Available]	[Not Available]	NO	NO	NO	[Not Available]	[Not Available]	[Not Applicable]	[Not Applicable]	[Not Applicable]	[Not Applicable]
TCGA-FS-A1ZF	TCGA-FS-A1ZF-06A-12R-A18S-07	923.296	E0D36CC0-652C-4224-BB10-09D15C7BD8F1	2012-11-12	NO	YES	-28491	FEMALE	[Not Available]	[Not Available]	WHITE	NOT HISPANIC OR LATINO	Yes	No	WITH TUMOR	Dead	[Not Available]	470	YES	NO	1	4.3	IV	YES	[Not Available]	2007	78	6th	T4b	N0	M0	[Not Available]	Stage IIC	133	Extremities	Distant Metastasis	Lymphnode	Non-glabrous skin	[Not Available]	YES	NO	NO	YES	[Not Available]	[Not Available]	[Not Applicable]	[Not Applicable]	[Not Applicable]	[Not Applicable]
TCGA-D3-A1Q4	TCGA-D3-A1Q4-06A-11R-A18T-07	2877.93	E85C07ED-51EF-4C91-8431-0DC738D9CCC6	2013-02-22	NO	YES	-19687	FEMALE	155	83	WHITE	NOT HISPANIC OR LATINO	No	No	TUMOR FREE	Alive	3408	[Not Applicable]	YES	NO	[Not Available]	1.45	IV	YES	0	2003	53	7th	T2b	N1b	M0	[Not Available]	Stage IIIC	29	Extremities	Regional Lymph Node	[Not Available]	Non-glabrous skin	[Not Available]	[Not Available]	NO	NO	NO	[Not Available]	1	[Not Applicable]	[Not Applicable]	[Not Applicable]	[Not Applicable]
TCGA-EE-A29X	TCGA-EE-A29X-06A-11R-A18T-07	1109.76	26293554-04D3-4FC9-B12E-6A199278ED11	2013-01-08	NO	YES	-21363	FEMALE	[Not Available]	[Not Available]	WHITE	NOT HISPANIC OR LATINO	No	No	WITH TUMOR	Dead	[Not Available]	545	YES	NO	[Not Available]	2	IV	NO	8	2009	58	6th	T2a	N0	M0	[Not Available]	Stage IB	299	Head and Neck	Regional Lymph Node	[Not Available]	Non-glabrous skin	[Not Available]	[Not Available]	NO	NO	YES	NO	[Not Available]	[Not Applicable]	[Not Applicable]	[Not Applicable]	[Not Applicable]
TCGA-GN-A267	TCGA-GN-A267-06A-21R-A18T-07	453.193	AB74D6ED-880E-4470-BFD5-2974A4C3A0D7	2012-04-20	NO	YES	-14055	MALE	167	96	WHITE	NOT HISPANIC OR LATINO	No	No	WITH TUMOR	Dead	[Not Available]	1960	YES	NO	1	5.2	IV	NO	8.6	2005	38	6th	T4a	N1a	M0	[Not Available]	Stage IIIA	1466	Trunk	Regional Lymph Node	[Not Available]	Non-glabrous skin	Interferon	YES	NO	YES	YES	YES	1	[Not Applicable]	[Not Applicable]	[Not Applicable]	[Not Applicable]
TCGA-D9-A3Z4	TCGA-D9-A3Z4-01A-11R-A239-07	774.904	C4ED9E22-B5D7-4469-89A8-861A86791C8B	2014-03-28	YES	NO	-19749	MALE	175	90	WHITE	NOT HISPANIC OR LATINO	No	No	WITH TUMOR	Dead	119	519	YES	NO	1	12	V	YES	[Not Available]	2012	54	7th	T4b	N3	M0	[Not Available]	Stage IIIC	0	[Unknown]	Primary Tumor	[Not Available]	Non-glabrous skin	[Not Available]	[Not Available]	NO	NO	YES	[Not Available]	[Not Available]	[Not Applicable]	[Not Applicable]	[Not Applicable]	[Not Applicable]
TCGA-XV-AAZY	TCGA-XV-AAZY-01A-12R-A40A-07	1718.73	B2FBEA07-EEDE-4AB1-994A-DA26583A5106	2014-11-24	YES	NO	-27938	FEMALE	167	67	WHITE	NOT HISPANIC OR LATINO	No	No	TUMOR FREE	Alive	405	[Not Applicable]	YES	[Not Available]	[Not Available]	16	V	[Not Available]	[Not Available]	2013	76	7th	T4	N3	M0	[Not Available]	Stage IIIC	0	Trunk	Primary Tumor	[Not Available]	Non-glabrous skin	[Not Available]	[Not Available]	NO	NO	NO	[Not Available]	[Not Available]	[Not Applicable]	[Not Applicable]	[Not Applicable]	[Not Applicable]
TCGA-GN-A4U9	TCGA-GN-A4U9-06A-11R-A32P-07	1220.72	AB7EB3EC-BD87-4E49-9010-B51B17148F7C	2014-06-26	NO	YES	-26118	MALE	176	104	WHITE	NOT HISPANIC OR LATINO	No	No	WITH TUMOR	Dead	384	673	YES	NO	1	1.7	IV	YES	5	2012	71	7th	T2b	N3	M0	[Not Available]	Stage IIIC	60	Extremities	Regional Lymph Node	[Not Available]	Non-glabrous skin	[Not Available]	[Not Available]	NO	YES	YES	NO	[Not Available]|[Not Available]|[Not Available]	[Not Applicable]	[Not Applicable]	[Not Applicable]	[Not Applicable]
TCGA-EE-A2GC	TCGA-EE-A2GC-06A-11R-A18T-07	1713.26	0A4B780E-8143-4118-AD98-FD2A2A6678C3	2013-12-29	YES	NO	-30084	MALE	[Not Available]	[Not Available]	WHITE	NOT HISPANIC OR LATINO	No	No	TUMOR FREE	Alive	2051	[Not Applicable]	YES	NO	[Not Available]	2.3	III	YES	35	2008	82	6th	T3b	N0	M0	[Not Available]	Stage IIB	1008	Head and Neck	Regional Lymph Node	[Not Available]	Non-glabrous skin	[Not Available]	[Not Available]	NO	NO	NO	[Not Available]	[Not Available]	[Not Applicable]	[Not Applicable]	[Not Applicable]	[Not Applicable]
TCGA-EE-A183	TCGA-EE-A183-06A-11R-A18S-07	2373.25	5BDADEB6-A1FB-477D-877B-034BFD52294E	2013-01-08	NO	YES	-17788	MALE	[Not Available]	[Not Available]	WHITE	NOT HISPANIC OR LATINO	No	No	WITH TUMOR	Dead	[Not Available]	818	YES	NO	[Not Available]	[Not Available]	I	[Unknown]	[Not Available]	2007	48	6th	Tis	N0	M0	[Not Available]	Stage 0	447	Trunk	Regional Lymph Node	[Not Available]	Non-glabrous skin	[Not Available]	[Not Available]	NO	NO	YES	NO	[Not Available]	[Not Applicable]	[Not Applicable]	[Not Applicable]	[Not Applicable]
TCGA-EB-A85J	TCGA-EB-A85J-01A-12R-A352-07	1430.89	EE08EDA6-033E-403B-A26A-747B118AE897	2014-07-09	YES	NO	-24263	FEMALE	166	128	WHITE	NOT HISPANIC OR LATINO	No	No	TUMOR FREE	Alive	360	[Not Applicable]	YES	[Unknown]	1	5.5	[Not Available]	NO	[Not Available]	2013	66	7th	T4a	N0	M0	[Not Available]	Stage IIB	0	Trunk	Primary Tumor	[Not Available]	Non-glabrous skin	[Not Available]	[Not Available]	NO	YES	YES	[Not Available]	1	[Not Applicable]	[Not Applicable]	[Not Applicable]	[Not Applicable]
TCGA-EE-A29D	TCGA-EE-A29D-06A-11R-A18T-07	495.091	EF608754-3F87-458E-9BCF-4434C54C8C9E	2013-01-08	NO	YES	-31790	MALE	[Not Available]	[Not Available]	WHITE	NOT HISPANIC OR LATINO	No	No	[Unknown]	Dead	[Not Available]	425	YES	NO	[Not Available]	3.2	IV	YES	7	2008	87	6th	T3b	N1b	M0	[Not Available]	Stage IIIC	86	Head and Neck	Regional Lymph Node	[Not Available]	Non-glabrous skin	[Not Available]	[Not Available]	NO	NO	NO	[Not Available]	[Not Available]	[Not Applicable]	[Not Applicable]	[Not Applicable]	[Not Applicable]
TCGA-FS-A1YW	TCGA-FS-A1YW-06A-11R-A18T-07	882.933	57DD4D65-CFAD-4533-92B4-90742289603B	2012-11-12	NO	YES	-19078	MALE	[Not Available]	[Not Available]	WHITE	NOT HISPANIC OR LATINO	No	No	WITH TUMOR	Dead	[Not Available]	6598	YES	NO	1	1	IV	NO	[Not Available]	1987	52	2nd	T1b	N0	M0	[Not Available]	Stage IB	4637	Trunk	Regional Lymph Node	[Not Available]	Non-glabrous skin	[Not Available]	[Not Available]	NO	YES	NO	[Not Available]	[Not Available]	[Not Applicable]	[Not Applicable]	[Not Applicable]	[Not Applicable]
TCGA-EE-A29S	TCGA-EE-A29S-06A-11R-A18T-07	1241.01	5DEC1B6A-5D60-463C-9655-FC7ED79CA19D	2014-05-20	NO	YES	-29087	MALE	[Not Available]	[Not Available]	WHITE	NOT HISPANIC OR LATINO	No	No	WITH TUMOR	Dead	1701	1864	YES	NO	[Not Available]	2.5	IV	NO	7	2006	79	6th	T3a	N0	M0	[Not Available]	Stage IIA	1397	Extremities	Regional Lymph Node	[Not Available]	Non-glabrous skin	[Not Available]	[Not Available]	NO	NO	[Unknown]	NO	[Not Available]	[Not Applicable]	[Not Applicable]	[Not Applicable]	[Not Applicable]
TCGA-DA-A1HW	TCGA-DA-A1HW-06A-11R-A18U-07	1322.11	800D3A17-269F-4D97-94FF-8585F20038D8	2015-05-12	NO	YES	-13585	FEMALE	[Not Available]	69	WHITE	NOT HISPANIC OR LATINO	No	No	TUMOR FREE	Alive	820	1096	YES	NO	1	0.7	III	NO	[Not Available]	2009	37	6th	T1a	N1b	M0	[Not Available]	Stage IIIB	7	Trunk	Regional Lymph Node	[Not Available]	Non-glabrous skin	[Not Available]	[Not Available]	NO	NO	NO	[Not Available]	[Not Available]	[Not Applicable]	[Not Applicable]	[Not Applicable]	[Not Applicable]
TCGA-FR-A8YE	TCGA-FR-A8YE-06A-11R-A37K-07	2503.22	A0BB7E56-85E1-4BC7-9515-F4279356E6D1	2014-12-15	YES	NO	-15159	MALE	175	79	WHITE	NOT HISPANIC OR LATINO	No	No	TUMOR FREE	Alive	3176	[Not Applicable]	YES	NO	[Not Available]	0.79	III	NO	[Not Available]	2006	41	6th	T1a	N0	M0	[Not Available]	Stage IA	2771	Trunk	Regional Lymph Node	[Not Available]	[Not Available]	[Not Available]	[Not Available]	NO	NO	NO	[Not Available]	1	[Not Applicable]	[Not Applicable]	[Not Applicable]	[Not Applicable]
TCGA-ER-A19B	TCGA-ER-A19B-06A-11R-A18S-07	611.997	F7368803-C545-4407-9A14-2220560A8F80	2012-04-16	YES	NO	-15437	MALE	[Not Available]	[Not Available]	WHITE	NOT HISPANIC OR LATINO	No	Yes	WITH TUMOR	Dead	[Not Available]	2993	YES	NO	[Not Available]	[Not Available]	[Not Available]	[Not Available]	[Not Available]	2000	42	5th	TX	N0	M0	[Not Available]	[Not Available]	2227	Trunk	Regional Cutaneous or Subcutaneous Tissue (includes satellite and in-transit metastasis)	[Not Available]	Non-glabrous skin	Other	[Not Available]	NO	NO	YES	YES	[Not Available]	[Not Applicable]	[Not Applicable]	[Not Applicable]	[Not Applicable]
TCGA-EE-A2ML	TCGA-EE-A2ML-06A-11R-A18S-07	1157.67	01CFBFAE-F344-439D-AEAB-A9E15D636325	2014-05-20	NO	YES	-13140	MALE	[Not Available]	[Not Available]	WHITE	NOT HISPANIC OR LATINO	No	No	WITH TUMOR	Dead	6176	6590	YES	NO	[Not Available]	3	III	NO	8	1994	35	4th	T3a	N0	M0	[Not Available]	Stage II	2772	Trunk	Regional Lymph Node	[Not Available]	Non-glabrous skin	[Not Available]	[Not Available]	NO	YES	YES	NO	[Not Available]|[Not Available]|[Not Available]|[Not Available]|[Not Available]|[Not Available]|[Not Available]|[Not Available]|[Not Available]	[Not Applicable]	[Not Applicable]	[Not Applicable]	[Not Applicable]
TCGA-EE-A2GI	TCGA-EE-A2GI-06A-11R-A18T-07	1065.58	B4079A49-BB11-430A-9A1E-19BD46D87FBE	2013-12-29	NO	YES	-14498	MALE	[Not Available]	[Not Available]	WHITE	NOT HISPANIC OR LATINO	No	No	TUMOR FREE	Alive	1482	[Not Applicable]	YES	NO	[Not Available]	0.65	III	NO	[Not Available]	2008	39	6th	T1a	N0	M0	[Not Available]	Stage IA	567	Extremities	Regional Lymph Node	[Not Available]	Non-glabrous skin	[Not Available]	[Not Available]	NO	YES	NO	[Not Available]	[Not Available]	[Not Applicable]	[Not Applicable]	[Not Applicable]	[Not Applicable]
TCGA-EE-A2A6	TCGA-EE-A2A6-06A-11R-A18T-07	1641.81	CDCF4D91-98A1-4A65-98DD-C6FC80805A0C	2013-12-29	YES	NO	-15953	MALE	[Not Available]	[Not Available]	WHITE	NOT HISPANIC OR LATINO	No	No	TUMOR FREE	Alive	2620	[Not Applicable]	YES	NO	[Not Available]	0.55	II	NO	0	2006	43	6th	T1a	N0	M0	[Not Available]	Stage IA	1515	Trunk	Regional Lymph Node	[Not Available]	Non-glabrous skin	[Not Available]	[Not Available]	NO	NO	NO	YES	[Not Available]	[Not Applicable]	[Not Applicable]	[Not Applicable]	[Not Applicable]
TCGA-ER-A195	TCGA-ER-A195-06A-11R-A18U-07	1861.06	51B4E55C-5307-4A13-9B2A-FBD58575335E	2012-04-11	YES	NO	-16948	MALE	[Not Available]	[Not Available]	WHITE	NOT HISPANIC OR LATINO	No	No	WITH TUMOR	Dead	[Not Available]	1078	YES	NO	1	[Not Available]	[Not Available]	[Not Available]	[Not Available]	2005	46	6th	TX	N0	M0	[Not Available]	[Not Available]	512	Trunk	Regional Lymph Node	[Not Available]	Non-glabrous skin	[Not Available]	[Not Available]	NO	YES	NO	[Not Available]	1	[Not Applicable]	[Not Applicable]	[Not Applicable]	[Not Applicable]
TCGA-YG-AA3P	TCGA-YG-AA3P-06A-11R-A38C-07	194.459	F1713C39-26B8-4667-A08B-F8CF6D2B8E13	2014-11-14	YES	NO	-23219	FEMALE	160	64	[Unknown]	HISPANIC OR LATINO	No	No	WITH TUMOR	Alive	439	[Not Applicable]	YES	NO	[Not Available]	10	V	NO	6	2013	63	7th	T4a	N0	M0	[Not Available]	Stage IIB	296	Extremities	Distant Metastasis	Skin Upper Back	Non-glabrous skin	[Not Available]	[Not Available]	NO	YES	[Unknown]	[Not Available]	1	[Not Applicable]	[Not Applicable]	[Not Applicable]	[Not Applicable]
TCGA-EB-A4IQ	TCGA-EB-A4IQ-01A-12R-A266-07	1457.91	4E9D1A69-1F10-4500-9DDA-F8EB1CCC6576	2014-11-26	YES	NO	-15516	FEMALE	150	40	ASIAN	NOT HISPANIC OR LATINO	No	No	[Unknown]	Dead	414	636	YES	NO	[Not Available]	15	[Unknown]	YES	[Not Available]	2012	42	7th	T4b	N1	M0	[Not Available]	Stage IIIB	0	Trunk	Primary Tumor	[Not Available]	Non-glabrous skin	[Not Available]	[Not Available]	NO	[Unknown]	NO	[Not Available]	[Not Available]|[Not Available]	[Not Applicable]	[Not Applicable]	[Not Applicable]	[Not Applicable]
TCGA-EE-A3AF	TCGA-EE-A3AF-06A-11R-A18S-07	1317.03	015BA831-106B-4B84-9E8C-243A9EEEEBF6	2012-12-21	NO	YES	-17731	FEMALE	[Not Available]	[Not Available]	WHITE	NOT HISPANIC OR LATINO	No	No	WITH TUMOR	Dead	[Not Available]	420	NO	[Not Available]	[Not Available]	[Not Available]	[Not Available]	[Not Available]	[Not Available]	2009	48	6th	T0	N3	M0	[Not Available]	Stage IIIC	0	[Not Available]	Regional Lymph Node	[Not Available]	[Not Available]	[Not Available]	[Not Available]	YES	NO	YES	NO	[Not Available]	[Not Applicable]	[Not Applicable]	[Not Applicable]	[Not Applicable]
TCGA-EE-A2MK	TCGA-EE-A2MK-06A-11R-A18S-07	840.016	47FFE5EF-7D1F-44EB-9307-104771B39381	2014-09-26	NO	YES	-6831	FEMALE	[Not Available]	[Not Available]	WHITE	NOT HISPANIC OR LATINO	No	No	TUMOR FREE	Alive	5487	[Not Applicable]	YES	NO	[Not Available]	5.2	IV	NO	8	1999	18	5th	T4a	N0	M0	[Not Available]	Stage III	1003	Extremities	Regional Lymph Node	[Not Available]	Non-glabrous skin	[Not Available]	[Not Available]	NO	NO	NO	[Not Available]	[Not Available]	[Not Applicable]	[Not Applicable]	[Not Applicable]	[Not Applicable]
TCGA-DA-A1I5	TCGA-DA-A1I5-06A-11R-A18T-07	1598.52	E2271488-1A7D-4733-A1EA-38BBAEB97B4C	2015-03-20	NO	YES	-10017	FEMALE	[Not Available]	[Not Available]	WHITE	NOT HISPANIC OR LATINO	No	No	TUMOR FREE	Alive	3650	[Not Applicable]	YES	NO	1	0.6	IV	NO	[Not Available]	2003	27	6th	T1a	N0	M1c	[Unknown]	Stage IV	1911	Head and Neck	Distant Metastasis	bone(ulna)	Non-glabrous skin	[Not Available]	[Not Available]	NO	NO	NO	[Not Available]	[Not Available]	[Not Applicable]	[Not Applicable]	[Not Applicable]	[Not Applicable]
TCGA-EE-A2GM	TCGA-EE-A2GM-06B-11R-A18S-07	364.106	3D0CBBC9-F2EF-4D3E-AD55-B5CAE6787C28	2013-12-30	NO	YES	-25711	FEMALE	[Not Available]	[Not Available]	WHITE	NOT HISPANIC OR LATINO	No	No	TUMOR FREE	Alive	2296	[Not Applicable]	YES	NO	[Not Available]	6.5	IV	YES	1	2004	70	6th	T4b	N0	M0	[Not Available]	Stage IIC	1435	Trunk	Regional Cutaneous or Subcutaneous Tissue (includes satellite and in-transit metastasis)	[Not Available]	Non-glabrous skin	[Not Available]	[Not Available]	NO	NO	YES	YES	[Not Available]	[Not Applicable]	[Not Applicable]	[Not Applicable]	[Not Applicable]
TCGA-WE-A8K1	TCGA-WE-A8K1-06A-21R-A37K-07	824.883	A25B293B-E019-4890-B44D-BEC4DEDF46FB	2014-11-03	YES	NO	-27191	MALE	[Not Available]	[Not Available]	WHITE	NOT HISPANIC OR LATINO	No	No	TUMOR FREE	Alive	1492	[Not Applicable]	YES	NO	1	3	[Unknown]	YES	5	2010	74	7th	T3b	N3	M0	[Not Available]	Stage IIIC	1006	Extremities	Regional Cutaneous or Subcutaneous Tissue (includes satellite and in-transit metastasis)	[Not Available]	Non-glabrous skin	[Not Available]	[Not Available]	NO	NO	NO	[Not Available]	1	[Not Applicable]	[Not Applicable]	[Not Applicable]	[Not Applicable]
TCGA-DA-A1IA	TCGA-DA-A1IA-06A-11R-A18S-07	2244.09	2EA7AD21-3324-4EDA-8C82-FC2CEEA2FC73	2015-01-27	NO	YES	-11744	FEMALE	[Not Available]	[Not Available]	WHITE	NOT HISPANIC OR LATINO	No	No	WITH TUMOR	Dead	1887	2005	YES	NO	1	1.3	IV	NO	[Not Available]	2005	32	6th	T2a	N1b	M0	[Not Available]	Stage IIIB	1855	Extremities	Distant Metastasis	brain	Non-glabrous skin	[Not Available]	[Not Available]	NO	NO	YES	[Not Available]	[Not Available]	[Not Applicable]	[Not Applicable]	[Not Applicable]	[Not Applicable]
TCGA-BF-A5EQ	TCGA-BF-A5EQ-01A-21R-A27Q-07	711.053	53DE8F81-A226-4AB9-BDDC-856FFD111817	2014-12-23	YES	NO	-23353	MALE	178	90	WHITE	NOT HISPANIC OR LATINO	No	No	TUMOR FREE	Alive	323	[Not Applicable]	YES	NO	1	5	III	[Not Available]	[Not Available]	2012	63	7th	T4b	N0	M0	[Not Available]	Stage IIC	0	Trunk	Primary Tumor	[Not Available]	Non-glabrous skin	[Not Available]	[Not Available]	NO	NO	NO	[Not Available]	1	[Not Applicable]	[Not Applicable]	[Not Applicable]	[Not Applicable]
TCGA-FS-A1ZB	TCGA-FS-A1ZB-06A-12R-A18S-07	1977.14	6F2EF983-0A22-4A65-9E53-8742AC89A1C4	2012-11-13	NO	YES	-20963	MALE	[Not Available]	[Not Available]	WHITE	NOT HISPANIC OR LATINO	No	No	WITH TUMOR	Dead	[Not Available]	1486	YES	NO	1	3	II	NO	[Not Available]	2002	57	5th	T3a	N0	M0	[Not Available]	Stage II	1383	Trunk	Distant Metastasis	lymphnode	Non-glabrous skin	[Not Available]	[Not Available]	NO	NO	YES	[Not Available]	[Not Available]	[Not Applicable]	[Not Applicable]	[Not Applicable]	[Not Applicable]
TCGA-D9-A148	TCGA-D9-A148-06A-11R-A18S-07	599.831	FED23055-1600-4128-8D73-E1AA902A9D1D	2012-01-19	YES	NO	-14805	MALE	179	84	WHITE	NOT HISPANIC OR LATINO	No	No	WITH TUMOR	Alive	4609	[Not Applicable]	YES	NO	[Not Available]	[Not Available]	[Not Available]	NO	[Not Available]	1999	40	7th	TX	N3	M1b	[Not Available]	[Not Available]	[Not Available]	Trunk	Regional Lymph Node	[Not Available]	Non-glabrous skin	Immunotherapy/Vaccine	NO	YES	YES	YES	[Not Available]	[Not Available]	[Not Applicable]	[Not Applicable]	[Not Applicable]	[Not Applicable]
TCGA-D3-A2JN	TCGA-D3-A2JN-06A-11R-A18S-07	1110.14	20AE4C90-EA2E-42E8-BC0E-F0E6BE0DADEB	2013-03-07	NO	YES	-17128	FEMALE	163	76	WHITE	NOT HISPANIC OR LATINO	No	No	TUMOR FREE	Dead	1709	2022	NO	[Not Available]	[Not Available]	[Not Available]	[Not Available]	[Not Available]	[Not Available]	2007	46	7th	T0	N1b	M0	[Not Available]	Stage III	0	[Not Available]	Regional Lymph Node	[Not Available]	Non-glabrous skin	[Not Available]	[Not Available]	NO	NO	NO	[Not Available]	[Not Available]	[Not Applicable]	[Not Applicable]	[Not Applicable]	[Not Applicable]
TCGA-EE-A3JA	TCGA-EE-A3JA-06A-11R-A20F-07	246.704	41C4F51A-E908-42F9-9805-5CFF5B12708C	2012-06-08	NO	YES	-16430	MALE	[Not Available]	[Not Available]	WHITE	NOT HISPANIC OR LATINO	No	No	WITH TUMOR	Dead	[Not Available]	1618	YES	NO	1	1.5	IV	NO	[Not Available]	2006	44	6th	T2a	N0	M0	[Not Available]	Stage IB	942	Extremities	Regional Lymph Node	[Not Available]	Non-glabrous skin	[Not Available]	[Not Available]	NO	NO	YES	YES	1	[Not Applicable]	[Not Applicable]	[Not Applicable]	[Not Applicable]
TCGA-EB-A3HV	TCGA-EB-A3HV-01A-11R-A21D-07	2121.58	B53CF25C-929C-4F1A-870E-13F260C5CF7D	2013-03-12	YES	NO	-13712	MALE	180	69	WHITE	NOT HISPANIC OR LATINO	No	No	[Unknown]	Alive	39	[Not Applicable]	YES	NO	[Not Available]	13	IV	YES	[Not Available]	2011	37	7th	T4b	N0	M0	[Not Available]	Stage IIC	0	Trunk	Primary Tumor	[Not Available]	Non-glabrous skin	[Not Available]	[Unknown]	[Unknown]	[Unknown]	[Unknown]	[Not Available]	[Not Available]	[Not Applicable]	[Not Applicable]	[Not Applicable]	[Not Applicable]
TCGA-D3-A3CE	TCGA-D3-A3CE-06A-11R-A18S-07	1683.13	730F7400-E94A-4F41-B081-5227FA1A9C18	2012-10-10	NO	YES	-27355	FEMALE	165	75	WHITE	NOT HISPANIC OR LATINO	No	No	WITH TUMOR	Dead	[Not Available]	1832	NO	[Not Available]	[Not Available]	[Not Available]	[Not Available]	[Not Available]	[Not Available]	2001	74	7th	T0	N1b	M0	[Not Available]	Stage III	1427	[Not Available]	Regional Lymph Node	[Not Available]	Non-glabrous skin	[Not Available]	[Not Available]	YES	NO	YES	YES	[Not Available]	[Not Applicable]	[Not Applicable]	[Not Applicable]	[Not Applicable]
TCGA-BF-AAP6	TCGA-BF-AAP6-01A-11R-A40A-07	1013.67	A5AB4498-8721-40EA-8EE4-FC1A6D05721D	2014-12-23	YES	NO	-20384	MALE	170	75	WHITE	NOT HISPANIC OR LATINO	No	No	TUMOR FREE	Alive	325	[Not Applicable]	YES	NO	1	20	IV	YES	[Not Available]	2013	55	7th	T4b	N2	M0	[Not Available]	Stage III	0	Extremities	Primary Tumor	[Not Available]	Non-glabrous skin	[Not Available]	[Not Available]	NO	NO	NO	[Not Available]	1	[Not Applicable]	[Not Applicable]	[Not Applicable]	[Not Applicable]
TCGA-EE-A2MP	TCGA-EE-A2MP-06A-11R-A18S-07	911.029	54782BD7-79BE-4E3C-BF99-844E7BB0E5D7	2014-05-20	NO	YES	-12474	FEMALE	[Not Available]	[Not Available]	WHITE	NOT HISPANIC OR LATINO	No	No	WITH TUMOR	Alive	7563	[Not Applicable]	YES	NO	[Not Available]	1.05	[Not Available]	[Not Available]	[Not Available]	1991	34	3rd	T2	N0	M0	[Not Available]	Stage I	6742	Extremities	Regional Lymph Node	[Not Available]	Non-glabrous skin	[Not Available]	[Not Available]	NO	NO	YES	YES	[Not Available]	[Not Applicable]	[Not Applicable]	[Not Applicable]	[Not Applicable]
TCGA-RP-A6K9	TCGA-RP-A6K9-06A-41R-A352-07	1259.71	5359D381-E7F2-4155-A559-7DA9CDA42ED9	2014-11-14	NO	YES	[Completed]	FEMALE	162	48	WHITE	NOT HISPANIC OR LATINO	No	No	[Unknown]	Alive	[Completed]	[Not Applicable]	YES	[Not Available]	[Not Available]	[Not Available]	[Not Available]	[Not Available]	[Not Available]	2001	[Not Available]	5th	[Not Available]	[Not Available]	[Not Available]	[Not Available]	[Not Available]	[Completed]	[Unknown]	Distant Metastasis	posterior skull	Non-glabrous skin	Chemotherapy	[Not Available]	[Unknown]	[Unknown]	YES	YES	[Not Available]	[Not Applicable]	[Not Applicable]	[Not Applicable]	[Not Applicable]
TCGA-D9-A6EC	TCGA-D9-A6EC-06A-11R-A311-07	268.868	AF915978-C5E1-4DD4-AB0E-D2BE5AC0AE4F	2015-04-29	YES	NO	-20493	MALE	175	130	WHITE	NOT HISPANIC OR LATINO	No	No	TUMOR FREE	Alive	2359	[Not Applicable]	YES	NO	[Not Available]	3	III	NO	[Not Available]	2008	56	6th	T3a	N1	M0	[Not Available]	Stage IIIA	1613	Trunk	Regional Lymph Node	[Not Available]	Non-glabrous skin	[Not Available]	[Not Available]	NO	NO	NO	[Not Available]	1	[Not Applicable]	[Not Applicable]	[Not Applicable]	[Not Applicable]
TCGA-ER-A19M	TCGA-ER-A19M-06A-61R-A239-07	1416.57	7A918706-C697-4CEF-9661-346C5A612FF8	2012-07-06	YES	NO	-13300	MALE	[Not Available]	[Not Available]	WHITE	NOT HISPANIC OR LATINO	No	No	WITH TUMOR	Dead	[Not Available]	1857	YES	NO	[Not Available]	1.9	IV	NO	[Not Available]	2006	36	6th	T2a	N0	M0	[Not Available]	Stage IB	987	Extremities	Regional Lymph Node	[Not Available]	Non-glabrous skin	[Not Available]	[Not Available]	NO	YES	YES	NO	[Not Available]	[Not Applicable]	[Not Applicable]	[Not Applicable]	[Not Applicable]
TCGA-EB-A44R	TCGA-EB-A44R-06A-41R-A266-07	834.256	5C091729-7B87-4046-BFA4-41C26C32837A	2013-09-10	YES	NO	-19298	MALE	164	53	ASIAN	NOT HISPANIC OR LATINO	No	No	TUMOR FREE	Dead	309	315	YES	NO	1	[Not Available]	[Not Available]	[Not Available]	[Not Available]	2011	52	7th	TX	N2b	M0	[Not Available]	Stage IIIB	303	Extremities	Regional Lymph Node	[Not Available]	Non-glabrous skin	[Not Available]	[Not Available]	NO	NO	NO	[Not Available]	1	[Not Applicable]	[Not Applicable]	[Not Applicable]	[Not Applicable]
TCGA-EE-A2MM	TCGA-EE-A2MM-06A-11R-A18S-07	805.733	C9DEA107-FC12-4559-AD27-2800AE6B42E4	2012-12-20	NO	YES	-23132	FEMALE	[Not Available]	[Not Available]	WHITE	NOT HISPANIC OR LATINO	No	No	WITH TUMOR	Dead	[Not Available]	5107	YES	NO	1	0.6	III	[Not Available]	1	1993	63	4th	T2	N0	M0	[Not Available]	Stage I	3403	Trunk	Regional Lymph Node	[Not Available]	Non-glabrous skin	[Not Available]	[Not Available]	NO	YES	YES	YES	1	[Not Applicable]	[Not Applicable]	[Not Applicable]	[Not Applicable]
TCGA-BF-AAOU	TCGA-BF-AAOU-01A-12R-A39D-07	860.766	DFE9D2BD-2317-4103-B493-41C5469E08A0	2014-12-23	YES	NO	-26750	FEMALE	160	50	WHITE	NOT HISPANIC OR LATINO	No	No	TUMOR FREE	Alive	476	[Not Applicable]	YES	NO	1	12	IV	YES	[Not Available]	2013	73	7th	T4b	N0	M0	[Not Available]	Stage IIC	0	Trunk	Primary Tumor	[Not Available]	Non-glabrous skin	[Not Available]	[Not Available]	NO	NO	NO	[Not Available]	1	[Not Applicable]	[Not Applicable]	[Not Applicable]	[Not Applicable]
TCGA-FS-A1ZQ	TCGA-FS-A1ZQ-06A-11R-A18U-07	917.352	B91AF125-A024-4BA3-A5E8-99955FF9EFC5	2012-11-13	NO	YES	-11599	MALE	[Not Available]	[Not Available]	WHITE	NOT HISPANIC OR LATINO	No	No	WITH TUMOR	Dead	[Not Available]	4062	YES	NO	1	[Not Available]	[Not Available]	[Not Available]	[Not Available]	1997	31	6th	TX	N0	M0	[Not Available]	I or II NOS	3799	Extremities	Distant Metastasis	lung	Non-glabrous skin	[Not Available]	[Not Available]	YES	YES	YES	[Not Available]	[Not Available]	[Not Applicable]	[Not Applicable]	[Not Applicable]	[Not Applicable]
TCGA-D9-A6E9	TCGA-D9-A6E9-06A-12R-A311-07	2842.42	259B4D49-7CFC-420F-BA5E-65FEBC328CE4	2014-03-28	YES	NO	-27537	FEMALE	165	89	WHITE	NOT HISPANIC OR LATINO	No	No	TUMOR FREE	Alive	301	[Not Applicable]	YES	NO	1	4	IV	NO	[Not Available]	2013	75	7th	T3a	N1	M0	[Discrepancy]	Stage IIIA	0	Extremities	Primary Tumor	[Not Available]	Non-glabrous skin	[Not Available]	[Not Available]	NO	NO	NO	[Not Available]	[Not Available]	[Not Applicable]	[Not Applicable]	[Not Applicable]	[Not Applicable]
TCGA-IH-A3EA	TCGA-IH-A3EA-01A-11R-A20F-07	1436.92	A5930BC2-D0E4-454F-B60D-5DD1148D4669	2013-01-31	NO	YES	-22577	MALE	175	81	WHITE	HISPANIC OR LATINO	No	No	WITH TUMOR	Alive	524	[Not Applicable]	YES	[Unknown]	[Not Available]	[Not Available]	[Not Available]	YES	[Not Available]	2008	61	6th	T4b	N0	M0	[Not Evaluated]	Stage IIC	141	Head and Neck	Primary Tumor	[Not Available]	Non-glabrous skin	[Not Available]	[Not Available]	NO	NO	YES	NO	[Not Available]	[Not Applicable]	[Not Applicable]	[Not Applicable]	[Not Applicable]
TCGA-QB-A6FS	TCGA-QB-A6FS-06A-11R-A311-07	1971.25	D7207811-3F9A-48AC-AB9B-3E8AF1B1D9F2	2014-10-30	YES	NO	-18134	MALE	184	78	WHITE	NOT HISPANIC OR LATINO	No	No	WITH TUMOR	Alive	220	[Not Applicable]	NO	[Not Available]	[Not Available]	[Not Available]	[Not Available]	[Not Available]	[Not Available]	2013	49	7th	T0	N3	M0	[Not Available]	Stage IIIC	27	[Not Available]	Regional Lymph Node	[Not Available]	[Not Available]	[Not Available]	[Not Available]	NO	NO	NO	NO	[Not Available]	[Not Applicable]	[Not Applicable]	[Not Applicable]	[Not Applicable]
TCGA-D3-A3C6	TCGA-D3-A3C6-06A-12R-A18U-07	811.173	C0B0255B-74FD-4AF7-A2B0-5A82829F680B	2012-10-10	NO	YES	-19858	FEMALE	165	85	WHITE	NOT HISPANIC OR LATINO	No	No	WITH TUMOR	Dead	[Not Available]	1766	YES	NO	[Not Available]	1.3	IV	NO	7	2006	54	7th	T2a	N0	M0	[Not Available]	Stage IB	1302	Extremities	Regional Lymph Node	[Not Available]	Non-glabrous skin	[Not Available]	[Not Available]	NO	NO	YES	NO	1	[Not Applicable]	[Not Applicable]	[Not Applicable]	[Not Applicable]
TCGA-ER-A2NC	TCGA-ER-A2NC-06A-11R-A18T-07	2887.68	B9607824-A8D3-4915-AB73-962CDCFD8DC3	2012-04-26	YES	NO	-18582	MALE	[Not Available]	[Not Available]	WHITE	NOT HISPANIC OR LATINO	No	No	WITH TUMOR	Dead	[Not Available]	1333	YES	NO	[Not Available]	1.97	[Not Available]	NO	[Not Available]	2006	50	6th	T2a	N0	M0	[Not Available]	Stage IB	974	Extremities	Distant Metastasis	Chest wall	Non-glabrous skin	Interferon	YES	NO	NO	YES	NO	[Not Available]	[Not Applicable]	[Not Applicable]	[Not Applicable]	[Not Applicable]
TCGA-FR-A8YD	TCGA-FR-A8YD-06A-11R-A37K-07	840.52	2897A728-EC7B-4321-B0FE-3575B7C6EE39	2015-01-26	YES	NO	-20782	FEMALE	158	77	WHITE	NOT HISPANIC OR LATINO	No	No	WITH TUMOR	Dead	896	1103	YES	NO	[Not Available]	4.5	IV	YES	5	2011	56	7th	T4b	N0	M0	[Not Available]	Stage IIC	753	Other Specify	Distant Metastasis	LLL lung	[Not Available]	[Not Available]	[Not Available]	NO	YES	NO	[Not Available]	1	[Not Applicable]	[Not Applicable]	[Not Applicable]	[Not Applicable]
TCGA-EE-A29T	TCGA-EE-A29T-06A-11R-A18T-07	1945.66	9B99FFEE-FE9F-4BE5-A00A-EF86627282A4	2013-12-29	NO	YES	-18779	FEMALE	[Not Available]	[Not Available]	WHITE	NOT HISPANIC OR LATINO	No	No	TUMOR FREE	Alive	11252	[Not Applicable]	YES	NO	[Not Available]	[Not Available]	[Unknown]	[Unknown]	[Not Available]	1982	51	1st	TX	NX	M0	[Not Available]	[Not Available]	10326	Trunk	Regional Lymph Node	[Not Available]	Non-glabrous skin	[Not Available]	[Not Available]	NO	NO	YES	YES	[Not Available]|[Not Available]|[Not Available]|[Not Available]|[Not Available]|[Not Available]|[Not Available]	[Not Applicable]	[Not Applicable]	[Not Applicable]	[Not Applicable]
TCGA-XV-AAZW	TCGA-XV-AAZW-01A-12R-A40A-07	1188.71	7436A28F-01A3-4148-B38E-63C57B5D86C4	2014-11-24	YES	NO	-22778	FEMALE	170	74	WHITE	NOT HISPANIC OR LATINO	No	No	WITH TUMOR	Dead	18	393	YES	[Not Available]	[Not Available]	13	V	[Not Available]	[Not Available]	2013	62	7th	T4	N0	M0	[Not Available]	Stage II	0	Extremities	Primary Tumor	[Not Available]	Non-glabrous skin	[Not Available]	[Not Available]	NO	NO	NO	[Not Available]	[Not Available]	[Not Applicable]	[Not Applicable]	[Not Applicable]	[Not Applicable]
TCGA-EE-A29N	TCGA-EE-A29N-06A-12R-A18S-07	2188.02	8AAD9690-D1AD-424B-9A80-D7980760D093	2013-01-08	NO	YES	-28805	MALE	[Not Available]	[Not Available]	WHITE	NOT HISPANIC OR LATINO	No	No	WITH TUMOR	Dead	[Not Available]	566	YES	NO	[Not Available]	[Not Available]	[Unknown]	[Unknown]	[Not Available]	2009	78	6th	TX	N0	M0	[Not Available]	I or II NOS	277	Trunk	Regional Lymph Node	[Not Available]	Non-glabrous skin	[Not Available]	[Not Available]	NO	NO	YES	NO	[Not Available]	[Not Applicable]	[Not Applicable]	[Not Applicable]	[Not Applicable]
TCGA-D3-A5GN	TCGA-D3-A5GN-06A-11R-A27Q-07	975.74	AFBC376B-524D-4ECD-B79F-D8BE770591A7	2014-06-18	NO	YES	-5684	FEMALE	167	68	WHITE	NOT HISPANIC OR LATINO	No	Yes	TUMOR FREE	Alive	4129	[Not Applicable]	YES	NO	[Not Available]	0.6	III	[Unknown]	[Not Available]	2001	15	7th	T1	N0	M0	[Not Available]	Stage I	2547	Trunk	Regional Lymph Node	[Not Available]	Non-glabrous skin	Interferon	YES	YES	NO	YES	YES	1	[Not Applicable]	[Not Applicable]	[Not Applicable]	[Not Applicable]
TCGA-BF-A1PX	TCGA-BF-A1PX-01A-12R-A18T-07	2374.7	197AC33E-D5DF-40DE-92F2-6EF7FE2AD6DD	2013-04-25	YES	NO	-20626	MALE	175	78	WHITE	NOT HISPANIC OR LATINO	No	No	TUMOR FREE	Dead	[Not Available]	282	YES	NO	1	12	III	YES	10	2010	56	7th	T4b	N2a	M0	[Unknown]	Stage IIIB	0	Trunk	Primary Tumor	[Not Available]	Non-glabrous skin	[Not Available]	[Not Available]	NO	NO	NO	[Not Available]	1	[Not Applicable]	[Not Applicable]	[Not Applicable]	[Not Applicable]
TCGA-GN-A26A	TCGA-GN-A26A-06A-11R-A18T-07	2702.3	5BC515C8-7727-4D69-98E9-31BBCB748550	2012-04-20	NO	YES	-23288	FEMALE	165	66	WHITE	NOT HISPANIC OR LATINO	No	No	WITH TUMOR	Dead	[Not Available]	988	YES	NO	1	2.3	IV	NO	11	2006	63	6th	T3a	N1a	M0	[Not Available]	Stage IIIA	618	Trunk	Regional Cutaneous or Subcutaneous Tissue (includes satellite and in-transit metastasis)	[Not Available]	Non-glabrous skin	[Not Available]	[Not Available]	NO	NO	YES	NO	1	[Not Applicable]	[Not Applicable]	[Not Applicable]	[Not Applicable]
TCGA-D3-A3MR	TCGA-D3-A3MR-06A-11R-A21D-07	1253.12	0E597498-44AD-40AE-BB83-F1B27388EC0A	2013-03-07	NO	YES	-15695	MALE	180	86	WHITE	NOT HISPANIC OR LATINO	No	No	TUMOR FREE	Alive	3151	[Not Applicable]	NO	[Not Available]	[Not Available]	[Not Available]	[Not Available]	[Not Available]	[Not Available]	2004	42	7th	T0	N1b	M0	[Not Available]	Stage III	0	[Not Available]	Regional Cutaneous or Subcutaneous Tissue (includes satellite and in-transit metastasis)	[Not Available]	Non-glabrous skin	[Not Available]	[Not Available]	NO	NO	YES	[Not Available]	[Not Available]	[Not Applicable]	[Not Applicable]	[Not Applicable]	[Not Applicable]
TCGA-D3-A3C7	TCGA-D3-A3C7-06A-11R-A18U-07	4947.21	3B62E38C-D473-4329-86AB-5D4977F92B09	2013-09-26	NO	YES	-20979	FEMALE	162	72	WHITE	NOT HISPANIC OR LATINO	No	No	TUMOR FREE	Alive	1429	[Not Applicable]	NO	[Not Available]	[Not Available]	[Not Available]	[Not Available]	[Not Available]	[Not Available]	2009	57	7th	T0	N1b	M0	[Not Available]	Stage III	0	[Not Available]	Regional Lymph Node	[Not Available]	Non-glabrous skin	[Not Available]	[Not Available]	NO	YES	NO	[Not Available]	[Not Available]	[Not Applicable]	[Not Applicable]	[Not Applicable]	[Not Applicable]
TCGA-ER-A3PL	TCGA-ER-A3PL-06A-11R-A239-07	505.259	88314F23-3446-4102-A117-B65A8520D8E6	2015-01-06	YES	NO	-11032	MALE	[Not Available]	[Not Available]	WHITE	NOT HISPANIC OR LATINO	No	No	WITH TUMOR	Alive	1010	[Not Applicable]	YES	NO	[Not Available]	2.2	V	YES	[Not Available]	2009	30	6th	T3b	N0	M1a	[Not Available]	Stage IV	958	Extremities	Regional Cutaneous or Subcutaneous Tissue (includes satellite and in-transit metastasis)	[Not Available]	Non-glabrous skin	[Not Available]	[Not Available]	NO	NO	YES	NO	[Not Available]	[Not Applicable]	[Not Applicable]	[Not Applicable]	[Not Applicable]
TCGA-FS-A1YX	TCGA-FS-A1YX-06A-11R-A18T-07	570.29	4537C0E1-B2BD-425F-A6F4-27F4733DC25A	2012-11-12	NO	YES	-14387	FEMALE	[Not Available]	[Not Available]	WHITE	NOT HISPANIC OR LATINO	No	No	WITH TUMOR	Dead	[Not Available]	1478	YES	NO	1	1.1	IV	NO	[Not Available]	2001	39	5th	T2	N0	M0	[Not Available]	Stage I	1373	Trunk	Regional Cutaneous or Subcutaneous Tissue (includes satellite and in-transit metastasis)	[Not Available]	Non-glabrous skin	[Not Available]	YES	NO	NO	YES	[Not Available]	[Not Available]	[Not Applicable]	[Not Applicable]	[Not Applicable]	[Not Applicable]
TCGA-D9-A4Z3	TCGA-D9-A4Z3-01A-11R-A266-07	715.221	1CAD4B22-EC8B-4E34-BFEF-5464D185923A	2014-04-11	YES	NO	-26812	FEMALE	170	70	WHITE	NOT HISPANIC OR LATINO	No	No	TUMOR FREE	Alive	505	[Not Applicable]	YES	NO	1	75	V	YES	10	2012	73	7th	T4b	N1b	M0	[Not Available]	Stage IIIC	0	Extremities	Primary Tumor	[Not Available]	Non-glabrous skin	[Not Available]	[Not Available]	NO	NO	YES	[Not Available]	[Not Available]	[Not Applicable]	[Not Applicable]	[Not Applicable]	[Not Applicable]
TCGA-EB-A5SE	TCGA-EB-A5SE-01A-11R-A311-07	1312.91	FDA160C9-EFDC-4263-98F1-E38B00571B4D	2014-08-11	YES	NO	-26965	MALE	183	77	WHITE	NOT HISPANIC OR LATINO	No	No	WITH TUMOR	Dead	0	401	YES	NO	1	4	IV	YES	[Not Available]	2012	73	7th	T3b	NX	M0	[Not Evaluated]	Stage IIB	0	Trunk	Primary Tumor	[Not Available]	Non-glabrous skin	[Not Available]	[Not Available]	NO	NO	YES	[Not Available]	1	[Not Applicable]	[Not Applicable]	[Not Applicable]	[Not Applicable]
TCGA-WE-A8JZ	TCGA-WE-A8JZ-06A-11R-A37K-07	807.749	71115011-FF31-45A1-9949-DD69A51CAC2A	2014-11-03	YES	NO	-25884	MALE	[Not Available]	[Not Available]	[Not Evaluated]	[Not Evaluated]	No	No	TUMOR FREE	Alive	731	[Not Applicable]	YES	YES	2	14	[Unknown]	YES	9	2012	70	7th	T4b	N1a	M0	[Unknown]	Stage IIIB	371	Extremities	Regional Lymph Node	[Not Available]	Non-glabrous skin	[Not Available]	[Not Available]	NO	YES	YES	[Not Available]	1	[Not Applicable]	[Not Applicable]	[Not Applicable]	[Not Applicable]
TCGA-ER-A19E	TCGA-ER-A19E-06A-11R-A18S-07	1941.08	3FEA3F02-2DB3-44E0-984E-C61130D92C9B	2012-04-19	YES	NO	-13297	FEMALE	[Not Available]	[Not Available]	WHITE	NOT HISPANIC OR LATINO	No	No	WITH TUMOR	Dead	[Not Available]	396	YES	NO	[Not Available]	1.1	III	NO	[Not Available]	2008	36	6th	T2a	N0	M0	[Not Available]	Stage IB	34	Extremities	Regional Lymph Node	[Not Available]	Non-glabrous skin	[Not Available]	[Not Available]	NO	YES	YES	NO	[Not Available]	[Not Applicable]	[Not Applicable]	[Not Applicable]	[Not Applicable]
TCGA-D3-A8GB	TCGA-D3-A8GB-06A-11R-A37K-07	1637.72	4274D9AB-679F-453C-B086-7535CF798F0A	2013-12-12	NO	YES	-17871	MALE	183	89	WHITE	NOT HISPANIC OR LATINO	No	No	WITH TUMOR	Dead	[Not Available]	938	YES	NO	[Not Available]	3.5	IV	NO	4	2003	48	7th	T3a	N1b	M0	[Not Available]	Stage IIIB	34	Extremities	Regional Lymph Node	[Not Available]	Non-glabrous skin	[Not Available]	[Not Available]	NO	YES	YES	NO	1	[Not Applicable]	[Not Applicable]	[Not Applicable]	[Not Applicable]
TCGA-EE-A3AC	TCGA-EE-A3AC-06A-11R-A18S-07	830.486	C5476668-4B3F-47BB-9D67-488CEF891243	2014-09-26	NO	YES	-17319	MALE	[Not Available]	[Not Available]	WHITE	NOT HISPANIC OR LATINO	No	No	TUMOR FREE	Alive	1948	[Not Applicable]	NO	[Not Available]	[Not Available]	[Not Available]	[Not Available]	[Not Available]	[Not Available]	2009	47	6th	T0	N2b	M0	[Not Available]	Stage III	0	[Not Available]	Regional Lymph Node	[Not Available]	[Not Available]	[Not Available]	[Not Available]	NO	NO	NO	[Not Available]	[Not Available]	[Not Applicable]	[Not Applicable]	[Not Applicable]	[Not Applicable]
TCGA-GN-A8LN	TCGA-GN-A8LN-01A-11R-A37K-07	1704.3	7F7BC51F-7F75-4796-9CE5-A4735C3C0807	2015-05-04	NO	YES	-24872	MALE	180	108	WHITE	NOT HISPANIC OR LATINO	No	No	WITH TUMOR	Alive	772	[Not Applicable]	YES	NO	1	4.85	IV	YES	1.6	2013	68	7th	T4b	NX	M0	[Not Available]	Stage IIC	24	Trunk	Primary Tumor	[Not Available]	Non-glabrous skin	[Not Available]	[Not Available]	NO	NO	NO	NO	1	[Not Applicable]	[Not Applicable]	[Not Applicable]	[Not Applicable]
TCGA-GN-A4U3	TCGA-GN-A4U3-06A-11R-A32P-07	435.608	909335D0-BB4B-4EA3-869A-93E4D91C2154	2014-10-24	NO	YES	-11294	MALE	180	84	WHITE	NOT HISPANIC OR LATINO	No	No	TUMOR FREE	Alive	3708	[Not Applicable]	YES	NO	1	3	IV	NO	[Not Available]	2004	30	6th	T3a	N1a	M0	[Not Available]	Stage III	2230	Extremities	Distant Metastasis	Brain	Non-glabrous skin	[Not Available]	[Not Available]	YES	NO	YES	NO	[Not Available]|[Not Available]	[Not Applicable]	[Not Applicable]	[Not Applicable]	[Not Applicable]
TCGA-DA-A1IC	TCGA-DA-A1IC-06A-11R-A18S-07	1066.99	6625CE3F-3A1F-45F9-AA42-AB1931D6DAF4	2015-01-27	NO	YES	-29859	MALE	175	81	WHITE	NOT HISPANIC OR LATINO	No	No	WITH TUMOR	Dead	1926	2071	YES	NO	1	2.5	IV	NO	[Not Available]	2005	81	6th	T3a	N2c	M0	[Not Available]	Stage IIIB	1869	Extremities	Regional Cutaneous or Subcutaneous Tissue (includes satellite and in-transit metastasis)	[Not Available]	Non-glabrous skin	[Not Available]	[Not Available]	NO	NO	YES	[Not Available]	[Not Available]	[Not Applicable]	[Not Applicable]	[Not Applicable]	[Not Applicable]
TCGA-D3-A3MO	TCGA-D3-A3MO-06A-11R-A21D-07	2082.93	85400BF1-23E0-4E0F-8DF7-F0D108641AEE	2012-10-10	NO	YES	-17220	MALE	178	70	WHITE	NOT HISPANIC OR LATINO	No	No	WITH TUMOR	Dead	[Not Available]	284	YES	NO	[Not Available]	[Not Available]	[Not Available]	[Not Available]	[Not Available]	2009	47	7th	TX	N2c	M0	[Not Available]	Stage III	0	Trunk	Regional Cutaneous or Subcutaneous Tissue (includes satellite and in-transit metastasis)	[Not Available]	Non-glabrous skin	[Not Available]	[Not Available]	NO	NO	YES	NO	[Not Available]	[Not Applicable]	[Not Applicable]	[Not Applicable]	[Not Applicable]
TCGA-ER-A196	TCGA-ER-A196-01A-11R-A18T-07	1509.79	A9EB1022-FFD3-42DE-A39D-2126FC7EC0CE	2013-09-24	YES	NO	-23533	FEMALE	[Not Available]	[Not Available]	WHITE	NOT HISPANIC OR LATINO	No	No	TUMOR FREE	Alive	1785	[Not Applicable]	YES	NO	[Not Available]	22	IV	YES	10	2007	64	6th	T4b	N0	M0	[Not Available]	Stage IIC	0	Extremities	Primary Tumor	[Not Available]	Non-glabrous skin	[Not Available]	[Not Available]	NO	NO	NO	[Not Available]	[Not Available]	[Not Applicable]	[Not Applicable]	[Not Applicable]	[Not Applicable]
TCGA-DA-A1I7	TCGA-DA-A1I7-06A-22R-A18S-07	4739.83	DFE8BAA8-1C2C-4C36-92C9-61548CEBEC19	2015-03-20	NO	YES	-22940	MALE	193	87	WHITE	NOT HISPANIC OR LATINO	No	No	WITH TUMOR	Alive	2246	[Not Applicable]	NO	[Not Available]	[Not Available]	[Not Available]	[Not Available]	[Not Available]	[Not Available]	2007	62	6th	T0	N2b	M0	[Not Available]	Stage IIIB	745	[Not Available]	Regional Cutaneous or Subcutaneous Tissue (includes satellite and in-transit metastasis)	[Not Available]	Non-glabrous skin	[Not Available]	[Not Available]	NO	NO	NO	NO	[Not Available]	[Not Applicable]	[Not Applicable]	[Not Applicable]	[Not Applicable]
TCGA-EE-A2M5	TCGA-EE-A2M5-06A-12R-A18S-07	6010.46	B5E37B9B-6264-4CC8-9B44-1D8AC0692D6C	2012-12-20	NO	YES	-17950	MALE	[Not Available]	[Not Available]	WHITE	NOT HISPANIC OR LATINO	No	No	WITH TUMOR	Dead	[Not Available]	659	YES	NO	[Not Available]	0.8	III	NO	1	1999	49	5th	T2	N0	M0	[Not Available]	Stage I	390	Trunk	Regional Lymph Node	[Not Available]	Non-glabrous skin	[Not Available]	[Not Available]	NO	NO	YES	NO	[Not Available]	[Not Applicable]	[Not Applicable]	[Not Applicable]	[Not Applicable]
TCGA-D3-A2JO	TCGA-D3-A2JO-06A-11R-A18S-07	2444.95	04F7ECC8-4F6B-41AC-A984-9EA604698A21	2013-09-26	NO	YES	-18577	FEMALE	174	77	WHITE	NOT HISPANIC OR LATINO	No	No	WITH TUMOR	Alive	2010	[Not Applicable]	YES	NO	[Not Available]	[Not Available]	[Unknown]	YES	[Not Available]	2008	50	7th	TX	N3	M0	[Not Available]	Stage IIIC	50	Extremities	Regional Cutaneous or Subcutaneous Tissue (includes satellite and in-transit metastasis)	[Not Available]	Non-glabrous skin	[Not Available]	[Not Available]	YES	NO	YES	YES	1	[Not Applicable]	[Not Applicable]	[Not Applicable]	[Not Applicable]
TCGA-FS-A4F5	TCGA-FS-A4F5-06A-11R-A266-07	433.977	87DC5C05-3121-46BF-ADBA-061F45CECF27	2012-06-12	NO	YES	-28412	FEMALE	[Not Available]	[Not Available]	WHITE	NOT HISPANIC OR LATINO	No	No	WITH TUMOR	Dead	[Not Available]	874	YES	NO	1	1.48	IV	NO	[Not Available]	2005	77	6th	T2a	N0	M0	[Not Available]	Stage IB	0	Extremities	Regional Cutaneous or Subcutaneous Tissue (includes satellite and in-transit metastasis)	[Not Available]	Non-glabrous skin	[Not Available]	[Not Available]	NO	NO	YES	[Not Available]	[Not Available]	[Not Applicable]	[Not Applicable]	[Not Applicable]	[Not Applicable]
TCGA-EB-A5FP	TCGA-EB-A5FP-01A-11R-A27Q-07	769.026	2E6F9985-6D13-4B08-8A40-5EA44E9553F0	2014-02-10	YES	NO	-23833	FEMALE	180	82	WHITE	NOT HISPANIC OR LATINO	No	No	WITH TUMOR	Dead	6	454	YES	NO	1	8	[Not Available]	YES	[Not Available]	2012	65	7th	T4b	NX	M1b	[Not Available]	Stage IV	11	Trunk	Primary Tumor	[Not Available]	Non-glabrous skin	[Not Available]	[Not Available]	NO	NO	YES	[Not Available]	[Not Available]|[Not Available]	[Not Applicable]	[Not Applicable]	[Not Applicable]	[Not Applicable]
TCGA-D3-A1Q9	TCGA-D3-A1Q9-06A-11R-A18T-07	727.512	798074D3-0B84-4DD5-AA88-91FEDA9AC8C6	2012-10-02	NO	YES	-26471	MALE	177	98	WHITE	NOT HISPANIC OR LATINO	No	No	WITH TUMOR	Dead	[Not Available]	961	YES	NO	[Not Available]	6	V	YES	10	2005	72	7th	T4b	N2a	M0	[Not Available]	Stage IIIB	275	Extremities	Regional Lymph Node	[Not Available]	Non-glabrous skin	[Not Available]	[Not Available]	NO	YES	YES	YES	1	[Not Applicable]	[Not Applicable]	[Not Applicable]	[Not Applicable]
TCGA-ER-A199	TCGA-ER-A199-06A-11R-A18T-07	1249.4	E218FC54-1139-4944-82E2-742839E5553A	2012-04-13	YES	NO	-31661	FEMALE	[Not Available]	[Not Available]	WHITE	NOT HISPANIC OR LATINO	No	No	WITH TUMOR	Dead	[Not Available]	279	YES	NO	1	3	IV	YES	8	2007	86	6th	T4b	N3	M0	[Not Available]	Stage IIIC	105	Extremities	Regional Lymph Node	[Not Available]	[Not Available]	[Not Available]	[Not Available]	NO	[Unknown]	YES	NO	[Not Available]	[Not Applicable]	[Not Applicable]	[Not Applicable]	[Not Applicable]
TCGA-ER-A42K	TCGA-ER-A42K-06A-11R-A24X-07	274.277	691A5156-281D-4FD6-B44A-299A3E8DC3E3	2015-01-07	YES	NO	-14628	FEMALE	[Not Available]	[Not Available]	WHITE	NOT HISPANIC OR LATINO	No	No	WITH TUMOR	Dead	206	394	YES	[Not Available]	[Not Available]	5.5	IV	YES	18.3	2012	40	7th	T4b	N3	M0	[Not Available]	Stage IIIC	35	Extremities	Regional Lymph Node	[Not Available]	Non-glabrous skin	[Not Available]	[Not Available]	NO	NO	NO	NO	[Not Available]	[Not Applicable]	[Not Applicable]	[Not Applicable]	[Not Applicable]
TCGA-DA-A95X	TCGA-DA-A95X-06A-11R-A37K-07	1064.12	D241A660-1C84-44FA-A6B3-EC9284333BD2	2015-03-20	NO	YES	-22718	MALE	[Not Available]	[Not Available]	WHITE	NOT HISPANIC OR LATINO	No	No	TUMOR FREE	Alive	1880	[Not Applicable]	YES	NO	[Not Available]	1.45	IV	NO	[Not Available]	2009	62	6th	T2a	N0	M0	[Not Available]	Stage IB	1113	Extremities	Regional Lymph Node	[Not Available]	Non-glabrous skin	[Not Available]	[Not Available]	NO	NO	NO	NO	1	[Not Applicable]	[Not Applicable]	[Not Applicable]	[Not Applicable]
TCGA-D9-A4Z6	TCGA-D9-A4Z6-06A-12R-A266-07	801.698	A276671A-02DD-4B94-9408-1C47710791FE	2014-04-11	YES	NO	-20072	MALE	178	88	WHITE	NOT HISPANIC OR LATINO	No	No	WITH TUMOR	Dead	338	561	YES	NO	1	[Not Available]	[Unknown]	[Unknown]	[Not Available]	2012	54	7th	T3b	N1b	M0	[Not Evaluated]	Stage IIIC	164	Trunk	Regional Lymph Node	[Not Available]	Non-glabrous skin	[Not Available]	[Not Available]	NO	NO	YES	[Not Available]	[Not Available]	[Not Applicable]	[Not Applicable]	[Not Applicable]	[Not Applicable]
TCGA-ER-A3EV	TCGA-ER-A3EV-06A-11R-A20F-07	448.237	E35BE832-6972-4677-B985-02E90D51141A	2013-09-24	YES	NO	-20354	MALE	182	90	WHITE	NOT HISPANIC OR LATINO	No	No	WITH TUMOR	Dead	1429	1429	YES	NO	[Not Available]	4.4	[Not Available]	[Not Available]	[Not Available]	2001	55	5th	T4	N0	M0	[Not Available]	Stage III	745	Extremities	Distant Metastasis	Lymph node, pericardial	[Not Available]	[Not Available]	[Not Available]	NO	NO	YES	NO	[Not Available]	[Not Applicable]	[Not Applicable]	[Not Applicable]	[Not Applicable]
TCGA-D3-A2JC	TCGA-D3-A2JC-06A-11R-A18T-07	1658.86	DB239624-3DBA-48BB-9889-F479DC2BA046	2014-01-03	NO	YES	-19644	FEMALE	168	83	WHITE	NOT HISPANIC OR LATINO	No	No	TUMOR FREE	Alive	2639	[Not Applicable]	NO	[Not Available]	[Not Available]	[Not Available]	[Not Available]	[Not Available]	[Not Available]	2006	53	7th	T0	N2b	M0	[Not Available]	Stage III	0	[Not Available]	Regional Lymph Node	[Not Available]	Non-glabrous skin	[Not Available]	[Not Available]	NO	YES	NO	[Not Available]	[Not Available]	[Not Applicable]	[Not Applicable]	[Not Applicable]	[Not Applicable]
TCGA-EE-A2MG	TCGA-EE-A2MG-06A-11R-A18T-07	2138.99	E653F888-37CF-41D5-A1CF-45397C90B31D	2012-12-20	NO	YES	-8405	MALE	[Not Available]	[Not Available]	WHITE	NOT HISPANIC OR LATINO	No	No	WITH TUMOR	Dead	[Not Available]	3139	YES	NO	1	0.7	III	[Unknown]	0	1997	23	4th	T2	N0	M0	[Not Available]	Stage I	1793	Trunk	Regional Lymph Node	[Not Available]	Non-glabrous skin	[Not Available]	[Not Available]	NO	YES	YES	NO	[Not Available]	[Not Applicable]	[Not Applicable]	[Not Applicable]	[Not Applicable]
TCGA-BF-A5ES	TCGA-BF-A5ES-01A-11R-A27Q-07	1567.63	EF40FA3D-807B-47C1-9F77-58E9778CE391	2014-12-23	YES	NO	-28092	FEMALE	160	56	WHITE	NOT HISPANIC OR LATINO	No	No	TUMOR FREE	Alive	490	[Not Applicable]	YES	NO	1	8	IV	YES	[Not Available]	2012	76	7th	T4b	N0	M0	[Not Available]	Stage IIC	0	Trunk	Primary Tumor	[Not Available]	Non-glabrous skin	[Not Available]	[Not Available]	NO	NO	NO	[Not Available]	1	[Not Applicable]	[Not Applicable]	[Not Applicable]	[Not Applicable]
TCGA-EB-A3XC	TCGA-EB-A3XC-01A-11R-A239-07	455.105	5226B25F-E326-4884-AF79-916E4BBB701F	2013-12-10	YES	NO	-27124	MALE	178	70	WHITE	NOT HISPANIC OR LATINO	No	No	TUMOR FREE	Alive	650	[Not Applicable]	YES	NO	1	[Not Available]	[Not Available]	YES	[Not Available]	2012	74	7th	T4b	N0	M0	[Not Available]	Stage IIC	0	Trunk	Primary Tumor	[Not Available]	Non-glabrous skin	[Not Available]	[Not Available]	NO	NO	YES	[Not Available]	[Not Available]|[Not Available]	[Not Applicable]	[Not Applicable]	[Not Applicable]	[Not Applicable]
TCGA-FW-A5DX	TCGA-FW-A5DX-01A-11R-A27Q-07	126.161	889AE822-ADD8-4A10-ABE0-50176C858F80	2014-09-30	YES	NO	-26056	MALE	[Not Available]	[Not Available]	WHITE	NOT HISPANIC OR LATINO	No	No	TUMOR FREE	Alive	640	[Not Applicable]	YES	NO	1	7	[Not Available]	NO	[Not Available]	2012	71	7th	T4a	N3	[Not Available]	[Not Available]	Stage IIIC	11	Trunk	Primary Tumor	[Not Available]	Non-glabrous skin	[Not Available]	[Not Available]	NO	NO	NO	[Not Available]	1	[Not Applicable]	[Not Applicable]	[Not Applicable]	[Not Applicable]
TCGA-D3-A51F	TCGA-D3-A51F-06A-11R-A266-07	3780.85	2316BC62-974A-4DFD-8EE2-9E4A08660A45	2014-03-31	NO	YES	-18776	MALE	187	90	WHITE	NOT HISPANIC OR LATINO	No	No	TUMOR FREE	Alive	1695	[Not Applicable]	YES	NO	[Not Available]	7	IV	YES	11	2009	51	7th	T4b	N1b	M0	[Not Available]	Stage IIIC	30	Extremities	Regional Lymph Node	[Not Available]	Non-glabrous skin	[Not Available]	[Not Available]	NO	NO	NO	[Not Available]	1	[Not Applicable]	[Not Applicable]	[Not Applicable]	[Not Applicable]
TCGA-DA-A95V	TCGA-DA-A95V-06A-11R-A37K-07	1097.66	D7ADE261-B624-4E47-8A82-591BF1A8FAA4	2015-03-20	YES	NO	-30623	FEMALE	[Not Available]	[Not Available]	WHITE	NOT HISPANIC OR LATINO	No	No	TUMOR FREE	Alive	2193	[Not Applicable]	YES	NO	[Not Available]	4.1	IV	YES	[Not Available]	2009	83	6th	T4b	N0	[Not Available]	[Not Available]	Stage IIC	1054	Head and Neck	Regional Lymph Node	Right neck	Non-glabrous skin	[Not Available]	[Not Available]	NO	NO	NO	NO	[Not Available]	[Not Applicable]	[Not Applicable]	[Not Applicable]	[Not Applicable]
TCGA-DA-A95W	TCGA-DA-A95W-06A-11R-A37K-07	1209.26	53848DBB-87A1-40FA-A5AF-C711EA7C8778	2015-03-20	NO	YES	-19105	MALE	[Not Available]	[Not Available]	WHITE	[Unknown]	No	No	TUMOR FREE	Alive	765	[Not Applicable]	NO	[Not Available]	[Not Available]	[Not Available]	[Not Available]	[Not Available]	[Not Available]	2011	52	7th	TX	N1b	M0	[Not Available]	Stage IIIB	0	[Not Available]	Regional Lymph Node	[Not Available]	[Not Available]	[Not Available]	[Not Available]	NO	NO	NO	[Not Available]	[Not Available]	[Not Applicable]	[Not Applicable]	[Not Applicable]	[Not Applicable]
TCGA-FR-A2OS	TCGA-FR-A2OS-01A-11R-A21D-07	1081.17	F1A69042-8347-45C1-B925-8526A8443B86	2012-04-24	NO	YES	-18122	FEMALE	164	84	WHITE	[Not Evaluated]	No	No	WITH TUMOR	Dead	[Not Available]	368	YES	NO	1	[Not Available]	V	YES	[Not Available]	2008	49	6th	T4b	N0	M0	Elevated	Stage IIC	0	Extremities	Primary Tumor	[Not Available]	Non-glabrous skin	[Not Available]	[Not Available]	NO	NO	NO	NO	1	[Not Applicable]	[Not Applicable]	[Not Applicable]	[Not Applicable]
TCGA-DA-A95Z	TCGA-DA-A95Z-06A-11R-A37K-07	1364.16	668701CF-9C73-4CAF-8482-3F478235909A	2015-01-27	NO	YES	-31837	MALE	[Not Available]	[Not Available]	WHITE	NOT HISPANIC OR LATINO	No	No	TUMOR FREE	Alive	396	[Not Applicable]	NO	[Not Available]	[Not Available]	[Not Available]	[Not Available]	[Not Available]	[Not Available]	2013	87	7th	TX	N0	M1a	[Not Evaluated]	Stage IV	0	[Not Available]	Regional Cutaneous or Subcutaneous Tissue (includes satellite and in-transit metastasis)	[Not Available]	Non-glabrous skin	[Not Available]	[Not Available]	NO	NO	NO	NO	[Not Available]	[Not Applicable]	[Not Applicable]	[Not Applicable]	[Not Applicable]
TCGA-EE-A2A5	TCGA-EE-A2A5-06A-11R-A18T-07	522.579	865128C9-2E8E-4683-9232-174282AE984D	2013-01-08	NO	YES	-16041	MALE	[Not Available]	[Not Available]	WHITE	NOT HISPANIC OR LATINO	No	No	WITH TUMOR	Dead	[Not Available]	1195	YES	NO	[Not Available]	1.1	IV	NO	3	2007	43	6th	T2a	N0	M0	[Not Available]	Stage IB	901	Extremities	Regional Cutaneous or Subcutaneous Tissue (includes satellite and in-transit metastasis)	[Not Available]	Non-glabrous skin	[Not Available]	[Not Available]	NO	NO	YES	NO	[Not Available]	[Not Applicable]	[Not Applicable]	[Not Applicable]	[Not Applicable]
TCGA-D3-A8GN	TCGA-D3-A8GN-06A-11R-A37K-07	2752.83	7038DE05-4E26-49AF-B78A-5A00CE9A120B	2014-06-18	NO	YES	-10185	FEMALE	165	64	WHITE	NOT HISPANIC OR LATINO	No	Yes	TUMOR FREE	Alive	4897	[Not Applicable]	NO	[Not Available]	[Not Available]	[Not Available]	[Not Available]	[Not Available]	[Not Available]	2000	27	7th	TX	N0	M0	[Not Available]	I or II NOS	1111	[Not Available]	Distant Metastasis	Duodenum	[Not Available]	Interferon	YES	NO	YES	NO	YES	[Not Available]	[Not Applicable]	[Not Applicable]	[Not Applicable]	[Not Applicable]
TCGA-EB-A5UM	TCGA-EB-A5UM-01A-11R-A311-07	2943.69	667D5C5E-ABC0-4FB8-B6C4-739F7CB3F0FE	2015-01-30	YES	NO	-17867	FEMALE	162	60	WHITE	NOT HISPANIC OR LATINO	No	No	TUMOR FREE	Alive	779	[Not Applicable]	YES	[Unknown]	[Not Available]	5	[Unknown]	YES	[Not Available]	2012	48	7th	T4b	N0	M0	[Not Available]	Stage IIC	0	Trunk	Primary Tumor	[Not Available]	Non-glabrous skin	[Not Available]	[Not Available]	NO	NO	NO	[Not Available]	[Not Available]	[Not Applicable]	[Not Applicable]	[Not Applicable]	[Not Applicable]
TCGA-Z2-A8RT	TCGA-Z2-A8RT-06A-11R-A37K-07	918.217	590B5E18-D837-4C0E-BECF-80520DB57C0F	2014-11-14	YES	NO	-15342	FEMALE	155	77	WHITE	NOT HISPANIC OR LATINO	No	No	TUMOR FREE	Alive	839	[Not Applicable]	YES	NO	[Not Available]	4	III	YES	[Not Available]	2012	42	7th	T3b	N0	M0	[Not Available]	Stage IIB	469	Extremities	Regional Cutaneous or Subcutaneous Tissue (includes satellite and in-transit metastasis)	[Not Available]	Non-glabrous skin	[Not Available]	[Not Available]	NO	YES	NO	[Not Available]	1	[Not Applicable]	[Not Applicable]	[Not Applicable]	[Not Applicable]
TCGA-EE-A180	TCGA-EE-A180-06A-11R-A21D-07	607.273	7EE2F8D5-6C31-4F5F-A779-B43979E66D0B	2012-06-03	NO	YES	-25523	MALE	[Not Available]	[Not Available]	WHITE	NOT HISPANIC OR LATINO	Yes	No	WITH TUMOR	Dead	[Not Available]	2889	YES	NO	1	4.9	IV	NO	33	2001	69	5th	T4a	N0	M0	[Not Available]	Stage III	2642	Trunk	Distant Metastasis	Left posterior shoulder	Non-glabrous skin	[Not Available]	[Not Available]	NO	NO	YES	YES	1	[Not Applicable]	[Not Applicable]	[Not Applicable]	[Not Applicable]
TCGA-EE-A2A0	TCGA-EE-A2A0-06A-11R-A18T-07	907.808	81CEDB9E-EE43-476B-9ED9-8D0FDB346065	2013-01-08	NO	YES	-28319	FEMALE	[Not Available]	[Not Available]	WHITE	NOT HISPANIC OR LATINO	No	No	WITH TUMOR	Dead	[Not Available]	1424	YES	NO	[Not Available]	2.2	IV	NO	2	2006	77	6th	T3a	N0	M0	[Not Available]	Stage IIA	1080	Extremities	Regional Lymph Node	[Not Available]	Non-glabrous skin	[Not Available]	[Not Available]	NO	NO	YES	NO	[Not Available]	[Not Applicable]	[Not Applicable]	[Not Applicable]	[Not Applicable]
TCGA-EE-A29M	TCGA-EE-A29M-06A-11R-A18T-07	445.767	1AF5D168-A3FF-4648-B195-EDE2E7A5CA26	2013-12-26	NO	YES	-12350	FEMALE	[Not Available]	[Not Available]	WHITE	NOT HISPANIC OR LATINO	No	No	TUMOR FREE	Alive	1729	[Not Applicable]	YES	NO	[Not Available]	1.02	III	NO	3	2007	33	6th	T2a	N0	M0	[Not Available]	Stage IB	524	Extremities	Regional Lymph Node	[Not Available]	Non-glabrous skin	[Not Available]	[Not Available]	NO	NO	NO	[Not Available]	[Not Available]	[Not Applicable]	[Not Applicable]	[Not Applicable]	[Not Applicable]
TCGA-EB-A5VU	TCGA-EB-A5VU-01A-21R-A32P-07	507.245	B6EE9305-C935-4692-81F3-956956D5B4C4	2014-01-08	YES	NO	-20610	MALE	160	60	ASIAN	NOT HISPANIC OR LATINO	No	No	WITH TUMOR	Dead	12	321	YES	NO	1	15	[Unknown]	YES	[Not Available]	2012	56	7th	T4b	N1	M0	[Not Evaluated]	Stage IIIB	8	Extremities	Primary Tumor	[Not Available]	Non-glabrous skin	[Not Available]	[Not Available]	NO	NO	YES	[Not Available]	1	[Not Applicable]	[Not Applicable]	[Not Applicable]	[Not Applicable]
TCGA-FR-A728	TCGA-FR-A728-01A-11R-A32P-07	2929.79	EA6337B3-3B5E-489E-AE2F-2908447F6300	2014-10-21	YES	NO	-19936	FEMALE	165	87	WHITE	NOT HISPANIC OR LATINO	No	No	TUMOR FREE	Alive	583	[Not Applicable]	YES	NO	[Not Available]	12	IV	YES	6	2013	54	7th	T4b	N2a	M0	[Not Available]	Stage IIIB	16	Extremities	Primary Tumor	[Not Available]	Non-glabrous skin	[Not Available]	[Not Available]	NO	YES	NO	NO	1	[Not Applicable]	[Not Applicable]	[Not Applicable]	[Not Applicable]
TCGA-EB-A6QZ	TCGA-EB-A6QZ-01A-12R-A32P-07	608.192	800F3039-97E0-441E-8292-4CCF1BB4797A	2014-06-13	YES	NO	-28078	FEMALE	162	60	WHITE	NOT HISPANIC OR LATINO	No	No	WITH TUMOR	Dead	-3	352	YES	[Unknown]	[Not Available]	3	[Unknown]	NO	[Not Available]	2013	76	7th	T3a	N0	M0	[Not Evaluated]	Stage IIA	0	Trunk	Primary Tumor	[Not Available]	Non-glabrous skin	[Not Available]	[Not Available]	YES	NO	YES	[Not Available]	[Not Available]|[Not Available]	[Not Applicable]	[Not Applicable]	[Not Applicable]	[Not Applicable]
TCGA-EE-A2MH	TCGA-EE-A2MH-06A-11R-A18S-07	1065.8	BD2345ED-33B8-4010-8479-4D6C67E29561	2012-12-20	NO	YES	-24125	MALE	[Not Available]	[Not Available]	WHITE	NOT HISPANIC OR LATINO	No	No	WITH TUMOR	Dead	[Not Available]	516	YES	NO	[Not Available]	3.4	V	NO	2	2001	66	5th	T4a	N0	M0	[Not Available]	Stage III	274	Trunk	Regional Lymph Node	[Not Available]	Non-glabrous skin	[Not Available]	[Not Available]	NO	YES	YES	NO	[Not Available]	[Not Applicable]	[Not Applicable]	[Not Applicable]	[Not Applicable]
TCGA-WE-A8ZM	TCGA-WE-A8ZM-06A-11R-A37K-07	1857.81	F8E01148-6FC7-4451-B24A-F3510CD24F9D	2015-02-09	NO	YES	-25869	MALE	[Not Available]	[Not Available]	WHITE	NOT HISPANIC OR LATINO	No	No	WITH TUMOR	Alive	3082	[Not Applicable]	YES	NO	1	[Not Available]	[Not Available]	[Not Available]	[Not Available]	2006	70	6th	TX	N1b	M0	[Not Available]	Stage IIIB	2178	Extremities	Regional Cutaneous or Subcutaneous Tissue (includes satellite and in-transit metastasis)	[Not Available]	Non-glabrous skin	[Not Available]	[Not Available]	YES	NO	YES	YES	1	[Not Applicable]	[Not Applicable]	[Not Applicable]	[Not Applicable]
TCGA-EE-A2MS	TCGA-EE-A2MS-06A-11R-A18S-07	449.239	4A4F5EE9-B588-4357-B058-EFFBFB53E2C3	2013-12-30	NO	YES	-26466	MALE	[Not Available]	[Not Available]	WHITE	NOT HISPANIC OR LATINO	No	No	TUMOR FREE	Alive	4942	[Not Applicable]	YES	YES	[Not Available]	1.8	IV	NO	4	1999	72	5th	T3a	N0	M0	[Not Available]	Stage II	3325	Extremities	Regional Lymph Node	[Not Available]	Non-glabrous skin	[Not Available]	[Not Available]	NO	NO	YES	YES	1	[Not Applicable]	[Not Applicable]	[Not Applicable]	[Not Applicable]
TCGA-DA-A1I2	TCGA-DA-A1I2-06A-21R-A18U-07	726.741	01AD975D-C2ED-4E4D-BD3B-C9512FC9073C	2015-06-30	NO	YES	-16701	MALE	[Not Available]	92	WHITE	NOT HISPANIC OR LATINO	No	No	WITH TUMOR	Dead	5088	5370	YES	NO	1	[Not Available]	IV	YES	[Not Available]	1996	45	4th	T4b	N2b	M0	[Not Available]	Stage III	4679	Trunk	Regional Lymph Node	[Not Available]	Non-glabrous skin	[Not Available]	[Not Available]	NO	NO	YES	[Not Available]	[Not Available]	[Not Applicable]	[Not Applicable]	[Not Applicable]	[Not Applicable]
TCGA-D3-A2JH	TCGA-D3-A2JH-06A-11R-A18T-07	1189.44	3A27966B-2C4C-402F-B71B-DF7925C36A7C	2013-09-26	NO	YES	-24882	MALE	175	123	WHITE	NOT HISPANIC OR LATINO	No	No	TUMOR FREE	Alive	1280	[Not Applicable]	YES	NO	[Not Available]	1	II	NO	1	2010	68	7th	T1b	N0	M0	[Not Available]	Stage IB	180	Extremities	Regional Cutaneous or Subcutaneous Tissue (includes satellite and in-transit metastasis)	[Not Available]	Non-glabrous skin	[Not Available]	[Not Available]	YES	YES	NO	NO	1	[Not Applicable]	[Not Applicable]	[Not Applicable]	[Not Applicable]
TCGA-ER-A42L	TCGA-ER-A42L-06A-11R-A24X-07	1766.11	021A9431-7FDC-42B8-9FF0-E17DED79FF1D	2015-01-07	YES	NO	-17984	MALE	[Not Available]	[Not Available]	WHITE	NOT HISPANIC OR LATINO	No	No	TUMOR FREE	Alive	4533	[Not Applicable]	YES	NO	[Not Available]	1.46	IV	NO	1	2001	49	5th	T3	N0	M0	[Not Available]	Stage II	3389	Other Specify	Distant Metastasis	Adrenal gland	Non-glabrous skin	[Not Available]	[Not Available]	NO	NO	YES	NO	[Not Available]	[Not Applicable]	[Not Applicable]	[Not Applicable]	[Not Applicable]
TCGA-EB-A44Q	TCGA-EB-A44Q-06A-11R-A266-07	1430.82	CA9F542C-FDAC-4E58-8658-ECA78E4FAFCA	2014-11-24	YES	NO	-18910	FEMALE	154	47	ASIAN	NOT HISPANIC OR LATINO	No	No	TUMOR FREE	Alive	422	[Not Applicable]	YES	NO	[Not Available]	[Not Available]	[Not Available]	YES	[Not Available]	2012	51	7th	TX	N3	M0	[Not Available]	Stage IIIC	22	Extremities	Regional Lymph Node	[Not Available]	Non-glabrous skin	[Not Available]	[Not Available]	NO	[Unknown]	NO	[Not Available]	[Not Available]	[Not Applicable]	[Not Applicable]	[Not Applicable]	[Not Applicable]
TCGA-EE-A185	TCGA-EE-A185-06A-11R-A18S-07	969.613	A01A350D-64BE-4AF3-91C3-7D681C3DB11D	2013-01-08	NO	YES	-20235	FEMALE	[Not Available]	[Not Available]	WHITE	NOT HISPANIC OR LATINO	No	No	WITH TUMOR	Dead	[Not Available]	151	YES	NO	[Not Available]	6	IV	YES	12	2008	55	6th	T4b	N3	M0	[Not Available]	Stage IIIC	20	Extremities	Regional Lymph Node	[Not Available]	Non-glabrous skin	[Not Available]	[Not Available]	NO	NO	YES	NO	[Not Available]	[Not Applicable]	[Not Applicable]	[Not Applicable]	[Not Applicable]
TCGA-EE-A3JH	TCGA-EE-A3JH-06A-11R-A21D-07	3382.66	2E7CFA51-8965-4C11-8FEF-077FD258FBE4	2014-12-16	NO	YES	-19852	MALE	[Not Available]	[Not Available]	WHITE	NOT HISPANIC OR LATINO	No	No	TUMOR FREE	Alive	4086	[Not Applicable]	YES	NO	1	1.3	III	[Unknown]	2	2003	54	6th	T2	N0	M0	[Not Available]	Stage IB	2672	Trunk	Regional Lymph Node	[Not Available]	Non-glabrous skin	[Not Available]	[Not Available]	NO	NO	NO	YES	1	[Not Applicable]	[Not Applicable]	[Not Applicable]	[Not Applicable]
TCGA-D3-A8GC	TCGA-D3-A8GC-06A-11R-A37K-07	1506.42	1E3BC429-50EB-4087-B39A-6D92F03412F7	2013-12-12	NO	YES	-17668	MALE	180	114	WHITE	NOT HISPANIC OR LATINO	No	Yes	WITH TUMOR	Dead	[Not Available]	2421	NO	NO	[Not Available]	[Not Available]	[Not Available]	[Not Available]	[Not Available]	2000	48	7th	TX	N3	M0	[Not Available]	Stage IIIC	1750	[Not Available]	Regional Lymph Node	[Not Available]	Non-glabrous skin	Interferon	YES	YES	NO	YES	NO	[Not Available]	[Not Applicable]	[Not Applicable]	[Not Applicable]	[Not Applicable]
TCGA-FS-A1ZN	TCGA-FS-A1ZN-01A-11R-A18T-07	1071.26	9D86940D-50FB-4D2F-8B1E-539196885F46	2012-11-12	NO	YES	-15890	MALE	[Not Available]	[Not Available]	WHITE	NOT HISPANIC OR LATINO	No	No	WITH TUMOR	Dead	[Not Available]	730	YES	NO	1	8	IV	YES	[Not Available]	2002	43	5th	T4b	N1a	M0	[Not Available]	Stage IIIA	0	Trunk	Primary Tumor	[Not Available]	Non-glabrous skin	[Not Available]	YES	NO	YES	YES	[Not Available]	[Not Available]	[Not Applicable]	[Not Applicable]	[Not Applicable]	[Not Applicable]
TCGA-HR-A2OH	TCGA-HR-A2OH-06A-11R-A18U-07	1998.05	6668ACFE-1594-42C0-B839-8A592702675F	2012-10-16	NO	YES	-16910	FEMALE	169	[Not Available]	[Not Evaluated]	[Not Evaluated]	No	No	WITH TUMOR	Dead	[Not Available]	2004	YES	NO	1	3.4	[Unknown]	YES	[Not Available]	[Not Available]	46	6th	T3b	N2a	M0	Normal	Stage IIIB	1523	Extremities	Distant Metastasis	left adnexa/ pelvic side wall	Non-glabrous skin	Interferon	YES	YES	YES	NO	[Not Available]	1	[Not Applicable]	[Not Applicable]	[Not Applicable]	[Not Applicable]
TCGA-BF-A5EP	TCGA-BF-A5EP-01A-12R-A27Q-07	1523.41	888EF0FC-FC84-4AFB-A369-695FEE5AE4F6	2014-12-23	YES	NO	-27622	FEMALE	165	83	WHITE	NOT HISPANIC OR LATINO	No	No	TUMOR FREE	Alive	335	[Not Applicable]	YES	NO	1	70	V	YES	[Not Available]	2012	75	7th	T4b	N3	M0	[Not Available]	Stage IIIC	0	Trunk	Primary Tumor	[Not Available]	Non-glabrous skin	[Not Available]	[Not Available]	NO	NO	NO	[Not Available]	1	[Not Applicable]	[Not Applicable]	[Not Applicable]	[Not Applicable]
TCGA-EE-A2M7	TCGA-EE-A2M7-06A-11R-A18U-07	1094.81	7B4BCF0E-EC55-489B-870F-A4360A6BEA2F	2012-12-20	NO	YES	-24371	MALE	[Not Available]	[Not Available]	WHITE	NOT HISPANIC OR LATINO	No	No	WITH TUMOR	Dead	[Not Available]	877	YES	NO	[Not Available]	2.2	III	[Not Available]	2	1999	66	5th	T3a	N0	M0	[Not Available]	Stage II	795	Trunk	Regional Lymph Node	[Not Available]	Non-glabrous skin	[Not Available]	[Not Available]	NO	NO	YES	NO	[Not Available]	[Not Applicable]	[Not Applicable]	[Not Applicable]	[Not Applicable]
TCGA-XV-A9VZ	TCGA-XV-A9VZ-01A-11R-A38C-07	1335.69	4A2135BD-31FF-4564-9E87-1164B3422F61	2014-11-14	YES	NO	-32873	FEMALE	158	52	WHITE	NOT HISPANIC OR LATINO	No	No	TUMOR FREE	Alive	11	[Not Applicable]	YES	NO	[Not Available]	5	IV	[Not Available]	[Not Available]	2013	90	7th	T4	N0	M0	[Not Available]	Stage II	0	Other Specify	Primary Tumor	[Not Available]	Non-glabrous skin	[Not Available]	[Not Available]	NO	NO	[Unknown]	[Not Available]	[Not Available]	[Not Applicable]	[Not Applicable]	[Not Applicable]	[Not Applicable]
TCGA-EE-A17X	TCGA-EE-A17X-06A-11R-A18S-07	627.721	5F8CC8D6-8A1C-41D0-BAD6-FEDD2948F40A	2013-01-08	NO	YES	-20021	MALE	[Not Available]	[Not Available]	WHITE	[Not Evaluated]	No	No	WITH TUMOR	Dead	[Not Available]	907	YES	NO	[Not Available]	0.8	III	NO	6	2006	54	6th	T1a	N0	M0	[Not Available]	Stage IA	555	Trunk	Regional Lymph Node	[Not Available]	Non-glabrous skin	[Not Available]	[Not Available]	NO	NO	YES	YES	[Not Available]	[Not Applicable]	[Not Applicable]	[Not Applicable]	[Not Applicable]
TCGA-EB-A430	TCGA-EB-A430-01A-11R-A24X-07	244.695	D0C3A83D-A1BF-4E9A-A610-2FB4370F2891	2014-04-21	YES	NO	-30344	MALE	168	85	WHITE	NOT HISPANIC OR LATINO	No	No	TUMOR FREE	Alive	-2	[Not Applicable]	YES	NO	[Not Available]	18	IV	YES	[Not Available]	2012	83	7th	T4b	N0	M0	[Not Available]	Stage IIC	0	Trunk	Primary Tumor	[Not Available]	Non-glabrous skin	[Not Available]	[Not Available]	NO	NO	NO	[Not Available]	[Not Available]	[Not Applicable]	[Not Applicable]	[Not Applicable]	[Not Applicable]
TCGA-FS-A4FC	TCGA-FS-A4FC-06A-11R-A24X-07	1921.01	B5ABFBD1-8F92-4BA3-8F2B-801FB600397A	2014-07-11	NO	YES	-27482	FEMALE	[Not Available]	[Not Available]	WHITE	NOT HISPANIC OR LATINO	No	No	WITH TUMOR	Dead	1504	1655	YES	NO	1	4	IV	NO	[Not Available]	2007	75	6th	T3a	N0	M0	[Not Available]	Stage IIA	1309	Extremities	Regional Cutaneous or Subcutaneous Tissue (includes satellite and in-transit metastasis)	[Not Available]	Non-glabrous skin	[Not Available]	[Not Available]	NO	NO	[Unknown]	[Not Available]	[Not Available]	[Not Applicable]	[Not Applicable]	[Not Applicable]	[Not Applicable]
TCGA-D3-A51N	TCGA-D3-A51N-06A-11R-A266-07	2118.64	B770ED96-A48C-4E88-8DB6-B2D1A1619DA2	2014-01-30	NO	YES	-20559	FEMALE	163	84	WHITE	NOT HISPANIC OR LATINO	No	No	WITH TUMOR	Alive	688	[Not Applicable]	NO	[Not Available]	[Not Available]	[Not Available]	[Not Available]	[Not Available]	[Not Available]	2012	56	7th	T0	N3	M1c	[Not Evaluated]	Stage IV	36	[Not Available]	Regional Lymph Node	[Not Available]	Non-glabrous skin	[Not Available]	[Not Available]	NO	NO	YES	[Not Available]	[Not Available]|[Not Available]	[Not Applicable]	[Not Applicable]	[Not Applicable]	[Not Applicable]
TCGA-EB-A57M	TCGA-EB-A57M-01A-51R-A311-07	1378.98	05F4058D-3066-4D16-8320-CF92F122945F	2015-02-04	YES	NO	-20698	MALE	168	61	ASIAN	NOT HISPANIC OR LATINO	No	No	TUMOR FREE	Dead	399	472	YES	NO	1	8	[Not Available]	YES	[Not Available]	2012	56	7th	T4b	N1	M0	[Not Available]	Stage IIIB	0	Extremities	Primary Tumor	[Not Available]	Non-glabrous skin	[Not Available]	[Not Available]	NO	YES	NO	[Not Available]	1	[Not Applicable]	[Not Applicable]	[Not Applicable]	[Not Applicable]
TCGA-FS-A1ZJ	TCGA-FS-A1ZJ-06A-12R-A18S-07	571.614	2F0661E5-5006-481E-9B40-7B1EC96EAA3C	2012-11-12	NO	YES	-27476	FEMALE	[Not Available]	[Not Available]	WHITE	NOT HISPANIC OR LATINO	No	No	WITH TUMOR	Dead	[Not Available]	1441	YES	NO	1	1.22	IV	NO	[Not Available]	2001	75	5th	T2	N0	M0	[Not Available]	Stage I	1048	Trunk	Regional Lymph Node	[Not Available]	Non-glabrous skin	[Not Available]	[Not Available]	NO	NO	YES	[Not Available]	[Not Available]	[Not Applicable]	[Not Applicable]	[Not Applicable]	[Not Applicable]
TCGA-EE-A29B	TCGA-EE-A29B-06A-11R-A18U-07	2263.86	905EA29F-588A-497B-9F06-2EEF3BDC9442	2013-11-27	YES	NO	-24618	MALE	[Not Available]	[Not Available]	WHITE	NOT HISPANIC OR LATINO	No	No	WITH TUMOR	Dead	2452	2588	YES	NO	[Not Available]	4	III	YES	[Not Available]	2004	67	6th	T3b	N0	M0	[Not Available]	Stage IIB	2151	Extremities	Distant Metastasis	Left thigh	Non-glabrous skin	[Not Available]	[Not Available]	NO	NO	NO	YES	[Not Available]	[Not Applicable]	[Not Applicable]	[Not Applicable]	[Not Applicable]
TCGA-EE-A20F	TCGA-EE-A20F-06A-21R-A18S-07	690.939	70F52403-B4D0-4E77-96C5-68CE7265E312	2014-08-05	NO	YES	-19372	MALE	[Not Available]	[Not Available]	WHITE	NOT HISPANIC OR LATINO	No	No	TUMOR FREE	Alive	2785	[Not Applicable]	YES	NO	[Not Available]	0.5	[Unknown]	[Unknown]	[Not Available]	2002	53	5th	T1	N0	M0	[Not Available]	Stage I	2303	Extremities	Regional Lymph Node	[Not Available]	Non-glabrous skin	[Not Available]	[Not Available]	YES	NO	NO	[Not Available]	[Not Available]	[Not Applicable]	[Not Applicable]	[Not Applicable]	[Not Applicable]
TCGA-EE-A182	TCGA-EE-A182-06A-11R-A18T-07	8294.04	714B4003-959A-47D5-8912-A250B90D7CD4	2013-01-08	NO	YES	-30718	FEMALE	[Not Available]	[Not Available]	WHITE	NOT HISPANIC OR LATINO	No	No	WITH TUMOR	Dead	[Not Available]	447	YES	NO	[Not Available]	14	V	YES	5	2008	84	6th	T4b	N1b	M0	[Not Available]	Stage IIIC	406	Trunk	Distant Metastasis	Left thigh	Non-glabrous skin	[Not Available]	[Not Available]	NO	NO	YES	YES	[Not Available]	[Not Applicable]	[Not Applicable]	[Not Applicable]	[Not Applicable]
TCGA-EE-A2GB	TCGA-EE-A2GB-06A-11R-A18T-07	450.429	E58BED18-503C-4182-BCF3-5AF6F20E1B8A	2013-12-29	NO	YES	-18876	MALE	[Not Available]	[Not Available]	WHITE	NOT HISPANIC OR LATINO	No	No	TUMOR FREE	Alive	1803	[Not Applicable]	YES	NO	[Not Available]	1.65	III	YES	9	2007	51	6th	T2b	N1a	M0	[Not Available]	Stage IIIB	248	Trunk	Regional Lymph Node	[Not Available]	Non-glabrous skin	[Not Available]	[Not Available]	YES	NO	NO	[Not Available]	[Not Available]	[Not Applicable]	[Not Applicable]	[Not Applicable]	[Not Applicable]
TCGA-ER-A2NB	TCGA-ER-A2NB-01A-12R-A18S-07	4034.09	BDA2F09A-82C4-40EC-90E8-0BF63916A5C7	2015-01-08	YES	NO	-20938	MALE	[Not Available]	[Not Available]	WHITE	NOT HISPANIC OR LATINO	No	No	WITH TUMOR	Dead	486	857	YES	NO	[Not Available]	4.39	IV	YES	1.3	2010	57	7th	T4b	N2	M0	[Not Available]	Stage IIIB	124	Other Specify	Primary Tumor	[Not Available]	Non-glabrous skin	Immunotherapy/Vaccine	[Not Available]	NO	NO	YES	NO	[Not Available]	[Not Applicable]	[Not Applicable]	[Not Applicable]	[Not Applicable]
TCGA-BF-A9VF	TCGA-BF-A9VF-01A-11R-A37K-07	356.102	1412ED30-82B3-4A89-9D19-F04196DC3A9C	2014-12-23	YES	NO	-28312	MALE	174	77	WHITE	NOT HISPANIC OR LATINO	No	No	TUMOR FREE	Alive	440	[Not Applicable]	YES	NO	1	12	III	YES	[Not Available]	2013	77	7th	T4b	N0	M0	[Not Available]	Stage IIC	0	Extremities	Primary Tumor	[Not Available]	Non-glabrous skin	[Not Available]	[Not Available]	NO	NO	NO	[Not Available]	1	[Not Applicable]	[Not Applicable]	[Not Applicable]	[Not Applicable]
TCGA-ER-A19L	TCGA-ER-A19L-06A-12R-A18S-07	893.108	5F6DF69C-4EBF-4811-8B28-AD393DFBE1A3	2012-04-20	YES	NO	-13061	MALE	[Not Available]	[Not Available]	WHITE	NOT HISPANIC OR LATINO	No	No	WITH TUMOR	Dead	[Not Available]	4000	YES	NO	[Not Available]	[Not Available]	[Not Available]	[Not Available]	[Not Available]	1994	35	4th	[Not Available]	[Not Available]	[Not Available]	[Not Available]	[Not Available]	3591	Extremities	Regional Lymph Node	[Not Available]	Non-glabrous skin	[Not Available]	[Not Available]	NO	NO	YES	NO	[Not Available]	[Not Applicable]	[Not Applicable]	[Not Applicable]	[Not Applicable]
TCGA-BF-A1PU	TCGA-BF-A1PU-01A-11R-A18S-07	429.221	3DD5A206-D7F3-42F1-B9CC-4B31C76D495D	2014-12-23	YES	NO	-17025	FEMALE	160	58	WHITE	[Unknown]	No	No	TUMOR FREE	Alive	387	[Not Applicable]	YES	NO	1	13	III	YES	[Not Available]	2010	46	7th	T4b	N0	M0	[Not Available]	Stage IIC	0	Extremities	Primary Tumor	[Not Available]	Non-glabrous skin	[Not Available]	[Not Available]	NO	NO	YES	NO	1	[Not Applicable]	[Not Applicable]	[Not Applicable]	[Not Applicable]
TCGA-EB-A5KH	TCGA-EB-A5KH-06A-11R-A27Q-07	1841.81	0EB0B477-1C7A-4416-895A-EA6463DBE847	2013-11-05	YES	NO	-20424	MALE	172	62	ASIAN	NOT HISPANIC OR LATINO	No	No	TUMOR FREE	Dead	543	619	YES	NO	1	[Not Available]	[Not Available]	[Unknown]	[Not Available]	2011	55	7th	T0	N1	M0	[Unknown]	Stage III	539	Extremities	Regional Lymph Node	[Not Available]	Non-glabrous skin	[Not Available]	[Not Available]	NO	YES	NO	[Not Available]	1	[Not Applicable]	[Not Applicable]	[Not Applicable]	[Not Applicable]
TCGA-EE-A29C	TCGA-EE-A29C-06A-21R-A18S-07	1827.79	FC5B5D2F-0D03-45C2-B7A0-BA6EC108FE51	2014-09-26	NO	YES	-7510	MALE	[Not Available]	[Not Available]	WHITE	NOT HISPANIC OR LATINO	No	No	WITH TUMOR	Dead	1455	2402	YES	NO	[Not Available]	1.7	IV	NO	4	2007	20	6th	T2a	N0	M0	[Not Available]	Stage IB	300	Trunk	Regional Lymph Node	[Not Available]	Non-glabrous skin	[Not Available]	[Not Available]	NO	NO	YES	YES	[Not Available]	[Not Applicable]	[Not Applicable]	[Not Applicable]	[Not Applicable]
TCGA-D3-A51R	TCGA-D3-A51R-06A-11R-A266-07	948.781	1F66A0E1-640A-4CAA-85F1-61C6DE475CF1	2014-01-30	NO	YES	-22040	MALE	181	72	WHITE	NOT HISPANIC OR LATINO	No	No	WITH TUMOR	Alive	1941	[Not Applicable]	YES	NO	[Not Available]	2.5	IV	NO	2	2008	60	7th	T3a	N0	M0	[Not Available]	Stage IIA	949	Extremities	Regional Lymph Node	[Not Available]	Non-glabrous skin	[Not Available]	[Not Available]	NO	NO	YES	NO	[Not Available]|[Not Available]|[Not Available]	[Not Applicable]	[Not Applicable]	[Not Applicable]	[Not Applicable]
TCGA-EE-A2MC	TCGA-EE-A2MC-06A-12R-A18S-07	4835.68	3791BD88-C61E-46C3-AAA4-942C2169887C	2012-12-21	NO	YES	-26872	MALE	[Not Available]	[Not Available]	WHITE	NOT HISPANIC OR LATINO	No	No	TUMOR FREE	Dead	[Not Available]	1871	YES	NO	[Not Available]	1	III	NO	2	2000	73	5th	T2	N0	M0	[Not Available]	Stage I	426	Extremities	Regional Lymph Node	[Not Available]	Non-glabrous skin	[Not Available]	[Not Available]	NO	NO	YES	NO	[Not Available]	[Not Applicable]	[Not Applicable]	[Not Applicable]	[Not Applicable]
TCGA-WE-A8ZT	TCGA-WE-A8ZT-06A-11R-A37K-07	715.085	5A4D93C3-8116-4555-B19D-D7ACD4B4EEED	2014-11-04	YES	NO	-9379	FEMALE	[Not Available]	[Not Available]	WHITE	NOT HISPANIC OR LATINO	No	No	TUMOR FREE	Alive	359	[Not Applicable]	YES	NO	1	4	[Unknown]	YES	14	2013	25	7th	T3b	N1b	M1b	[Unknown]	Stage IV	10	Trunk	Regional Lymph Node	[Not Available]	[Not Available]	[Not Available]	[Not Available]	NO	NO	NO	NO	1	[Not Applicable]	[Not Applicable]	[Not Applicable]	[Not Applicable]
TCGA-WE-AA9Y	TCGA-WE-AA9Y-06A-12R-A38C-07	1149.63	122F855B-F3B8-440B-BF9B-E24E1D3DB867	2014-11-04	YES	NO	-13850	MALE	[Not Available]	[Not Available]	WHITE	NOT HISPANIC OR LATINO	No	No	TUMOR FREE	Alive	370	[Not Applicable]	YES	NO	1	1.4	[Unknown]	NO	4	2013	37	7th	T2a	N3	M0	[Not Available]	Stage IIIC	34	Extremities	Regional Lymph Node	[Not Available]	Non-glabrous skin	[Not Available]	[Not Available]	NO	NO	NO	[Not Available]	1	[Not Applicable]	[Not Applicable]	[Not Applicable]	[Not Applicable]
TCGA-D3-A3C8	TCGA-D3-A3C8-06A-12R-A18S-07	4554.06	16182443-12A1-4B0F-A6AB-33C2942E2991	2013-08-08	NO	YES	-21281	FEMALE	164	132	WHITE	NOT HISPANIC OR LATINO	Yes	No	WITH TUMOR	Alive	1409	[Not Applicable]	YES	NO	[Not Available]	[Not Available]	[Not Available]	[Not Available]	[Not Available]	2009	58	7th	TX	N3	M0	[Not Available]	Stage IIIC	0	Head and Neck	Regional Cutaneous or Subcutaneous Tissue (includes satellite and in-transit metastasis)	[Not Available]	Non-glabrous skin	[Not Available]	[Not Available]	YES	NO	NO	NO	1	[Not Applicable]	[Not Applicable]	[Not Applicable]	[Not Applicable]
TCGA-FS-A4F9	TCGA-FS-A4F9-06A-11R-A24X-07	1442.72	0CAA706A-251F-43A0-897A-111AEC0ACC82	2014-07-11	NO	YES	-29324	MALE	[Not Available]	[Not Available]	WHITE	NOT HISPANIC OR LATINO	No	No	WITH TUMOR	Alive	1035	[Not Applicable]	YES	NO	1	10	[Unknown]	YES	[Not Available]	2011	80	7th	T4b	N3	M0	[Not Available]	Stage IIIC	50	Trunk	Regional Lymph Node	[Not Available]	Non-glabrous skin	[Not Available]	[Not Available]	NO	NO	YES	NO	[Not Available]|[Not Available]	[Not Applicable]	[Not Applicable]	[Not Applicable]	[Not Applicable]
TCGA-D3-A2JG	TCGA-D3-A2JG-06A-11R-A18T-07	1054.43	47A16BF2-229B-4E9A-8B5E-3DCC61FA9106	2012-10-10	NO	YES	-11105	FEMALE	165	89	WHITE	NOT HISPANIC OR LATINO	No	Yes	WITH TUMOR	Dead	[Not Available]	3453	YES	NO	[Not Available]	2.5	IV	NO	1	2001	30	7th	T3a	N1a	M0	[Not Available]	Stage IIIA	3225	Extremities	Regional Lymph Node	[Not Available]	Non-glabrous skin	Interferon	YES	NO	NO	YES	NO	1	[Not Applicable]	[Not Applicable]	[Not Applicable]	[Not Applicable]
TCGA-DA-A3F3	TCGA-DA-A3F3-06A-11R-A20F-07	214.945	3582FB74-F43D-4FCD-8F22-BB1506FCFF1C	2015-01-27	NO	YES	-19330	MALE	[Not Available]	[Not Available]	WHITE	NOT HISPANIC OR LATINO	No	No	WITH TUMOR	Dead	151	319	NO	[Not Available]	[Not Available]	[Not Available]	[Not Available]	[Not Available]	[Not Available]	2010	52	7th	T0	N2b	M0	[Not Available]	Stage IIIB	106	[Not Available]	Regional Lymph Node	[Not Available]	Non-glabrous skin	[Not Available]	[Not Available]	NO	NO	NO	[Not Available]	[Not Available]	[Not Applicable]	[Not Applicable]	[Not Applicable]	[Not Applicable]
TCGA-EE-A3JB	TCGA-EE-A3JB-06A-11R-A21D-07	1434.95	6E1040D2-DEE0-43C9-8462-FC0859D7D2AF	2014-05-20	NO	YES	-22150	FEMALE	[Not Available]	[Not Available]	WHITE	NOT HISPANIC OR LATINO	No	Yes	WITH TUMOR	Alive	6138	[Not Applicable]	YES	NO	1	1.86	IV	[Unknown]	5	1992	60	3rd	T3a	N1	M0	[Not Available]	Stage III	6109	Extremities	Regional Cutaneous or Subcutaneous Tissue (includes satellite and in-transit metastasis)	[Not Available]	Non-glabrous skin	[Not Available]	[Not Available]	NO	NO	YES	YES	1	[Not Applicable]	[Not Applicable]	[Not Applicable]	[Not Applicable]
TCGA-DA-A1I8	TCGA-DA-A1I8-06A-11R-A18T-07	2921.06	7B92FCD4-F9BE-4B97-94A2-B2E8348AEABA	2015-03-20	NO	YES	-23286	FEMALE	168	71	WHITE	NOT HISPANIC OR LATINO	No	No	WITH TUMOR	Dead	1368	1640	YES	NO	1	8	IV	YES	[Not Available]	2005	63	6th	T4b	N0	M0	[Not Available]	Stage IIC	875	Extremities	Regional Cutaneous or Subcutaneous Tissue (includes satellite and in-transit metastasis)	[Not Available]	Non-glabrous skin	[Not Available]	[Not Available]	NO	NO	[Unknown]	[Not Available]	[Not Available]	[Not Applicable]	[Not Applicable]	[Not Applicable]	[Not Applicable]
TCGA-BF-A1PV	TCGA-BF-A1PV-01A-11R-A18U-07	1318.59	EFF78AF6-0F68-49B9-866B-0D511606F2B1	2014-12-23	YES	NO	-27124	FEMALE	160	70	WHITE	[Unknown]	No	No	TUMOR FREE	Alive	14	[Not Applicable]	YES	NO	1	9	IV	YES	[Not Available]	2010	74	7th	T4b	N0	M0	[Not Available]	Stage IIC	0	Trunk	Primary Tumor	[Not Available]	Non-glabrous skin	[Not Available]	[Not Available]	NO	[Unknown]	NO	[Not Available]	1	[Not Applicable]	[Not Applicable]	[Not Applicable]	[Not Applicable]
TCGA-EB-A85I	TCGA-EB-A85I-01A-11R-A352-07	1115.32	50DC9C63-C491-4AFC-AB12-74B40EBA58B6	2014-07-09	YES	NO	-24408	MALE	170	82	WHITE	NOT HISPANIC OR LATINO	No	No	TUMOR FREE	Alive	362	[Not Applicable]	YES	[Unknown]	1	10	[Not Available]	YES	[Not Available]	2013	66	7th	T4b	N0	M0	[Not Available]	Stage IIC	0	Trunk	Primary Tumor	[Not Available]	Non-glabrous skin	[Not Available]	[Not Available]	NO	NO	NO	[Not Available]	1	[Not Applicable]	[Not Applicable]	[Not Applicable]	[Not Applicable]
TCGA-3N-A9WC	TCGA-3N-A9WC-06A-11R-A38C-07	1167.12	551E071A-C290-4B48-9000-F64C2A44DFB7	2014-11-04	YES	NO	-30286	MALE	183	68	WHITE	NOT HISPANIC OR LATINO	No	No	WITH TUMOR	Alive	2022	[Not Applicable]	YES	NO	1	1.8	IV	YES	4	2009	82	6th	T2b	NX	M0	[Not Available]	Stage IIA	1644	Trunk	Regional Lymph Node	[Not Available]	Non-glabrous skin	[Not Available]	[Not Available]	NO	NO	NO	NO	1	[Not Applicable]	[Not Applicable]	[Not Applicable]	[Not Applicable]
TCGA-FR-A8YC	TCGA-FR-A8YC-06A-11R-A37K-07	626.805	D781260C-F969-456E-BF16-044DC5B181A4	2014-03-11	YES	NO	-28680	MALE	168	74	WHITE	NOT HISPANIC OR LATINO	No	No	WITH TUMOR	Dead	[Not Available]	1059	YES	NO	[Not Available]	2.6	IV	YES	16.6	2011	78	7th	T3b	N0	M0	[Not Available]	Stage IIB	992	Extremities	Distant Metastasis	Jejunum	[Not Available]	[Not Available]	[Not Available]	NO	YES	YES	[Not Available]	1	[Not Applicable]	[Not Applicable]	[Not Applicable]	[Not Applicable]
TCGA-FS-A1Z4	TCGA-FS-A1Z4-06A-11R-A18T-07	1509.01	8465257B-7212-44A3-BD9F-1F7D017499AD	2012-11-12	NO	YES	-22932	MALE	[Not Available]	[Not Available]	WHITE	NOT HISPANIC OR LATINO	No	No	WITH TUMOR	Dead	[Not Available]	854	YES	NO	1	0.85	III	NO	[Not Available]	2001	62	5th	T1	N0	M0	[Not Available]	Stage I	382	Extremities	Regional Lymph Node	[Not Available]	Non-glabrous skin	[Not Available]	[Not Available]	NO	NO	[Unknown]	[Not Available]	[Not Available]	[Not Applicable]	[Not Applicable]	[Not Applicable]	[Not Applicable]
TCGA-D3-A3MU	TCGA-D3-A3MU-06A-11R-A21D-07	2242.58	714F58D6-14BF-4E60-96AC-104D4ABD45ED	2013-09-26	NO	YES	-19423	MALE	181	110	WHITE	NOT HISPANIC OR LATINO	No	Yes	WITH TUMOR	Alive	1209	[Not Applicable]	YES	NO	[Not Available]	2.9	IV	NO	10	2010	53	7th	T3a	N2a	M0	[Not Available]	Stage IIIA	407	Trunk	Regional Lymph Node	[Not Available]	Non-glabrous skin	Interferon	NO	NO	NO	YES	NO	[Not Available]|[Not Available]|[Not Available]	[Not Applicable]	[Not Applicable]	[Not Applicable]	[Not Applicable]
TCGA-DA-A1I1	TCGA-DA-A1I1-06A-12R-A18U-07	2726.28	6993BC23-CD58-4761-BB77-3A3DCC2F7A1B	2015-03-20	NO	YES	-20399	MALE	[Not Available]	[Not Available]	WHITE	NOT HISPANIC OR LATINO	No	No	TUMOR FREE	Alive	6311	[Not Applicable]	NO	[Not Available]	[Not Available]	[Not Available]	[Not Available]	[Not Available]	[Not Available]	1996	55	4th	T0	N2a	M0	[Not Available]	Stage III	4734	[Not Available]	Regional Cutaneous or Subcutaneous Tissue (includes satellite and in-transit metastasis)	[Not Available]	Non-glabrous skin	[Not Available]	[Not Available]	NO	NO	NO	[Not Available]	[Not Available]	[Not Applicable]	[Not Applicable]	[Not Applicable]	[Not Applicable]
TCGA-EE-A2MI	TCGA-EE-A2MI-06A-11R-A18U-07	1045.1	C061AE6C-7A02-47C3-AECD-A56487C01603	2012-12-20	NO	YES	-15880	MALE	[Not Available]	[Not Available]	WHITE	NOT HISPANIC OR LATINO	No	No	WITH TUMOR	Dead	[Not Available]	6225	YES	YES	[Not Available]	0.4	II	[Not Available]	[Not Available]	1986	43	2nd	T4	N0	M0	[Not Available]	Stage IIB	5782	Extremities	Regional Lymph Node	[Not Available]	Non-glabrous skin	[Not Available]	NO	NO	NO	YES	YES	[Not Available]	[Not Applicable]	[Not Applicable]	[Not Applicable]	[Not Applicable]
TCGA-D9-A4Z5	TCGA-D9-A4Z5-01A-11R-A266-07	1056.49	A4E5A8BA-DBB2-4EE9-8AB3-CC5BAB152CC2	2014-03-31	YES	NO	-24979	MALE	176	112	WHITE	NOT HISPANIC OR LATINO	No	No	TUMOR FREE	Alive	218	[Not Applicable]	YES	NO	1	[Not Available]	III	NO	[Not Available]	2012	68	7th	T4a	N0	M0	[Not Evaluated]	Stage IIB	0	Head and Neck	[Not Available]	[Not Available]	Non-glabrous skin	[Not Available]	[Not Available]	NO	NO	NO	[Not Available]	[Not Available]	[Not Applicable]	[Not Applicable]	[Not Applicable]	[Not Applicable]
TCGA-EE-A2GK	TCGA-EE-A2GK-06A-11R-A18S-07	4715.5	F18CFE4A-FFFD-4E09-9EEF-343BA9FFD0D1	2014-05-20	NO	YES	-16879	FEMALE	[Not Available]	[Not Available]	WHITE	NOT HISPANIC OR LATINO	No	No	TUMOR FREE	Alive	1665	[Not Applicable]	YES	NO	[Not Available]	0.8	III	[Not Available]	[Not Available]	2007	46	6th	T1	N0	M0	[Not Available]	Stage I	1178	Trunk	Regional Lymph Node	[Not Available]	Non-glabrous skin	[Not Available]	[Not Available]	NO	NO	YES	NO	[Not Available]	[Not Applicable]	[Not Applicable]	[Not Applicable]	[Not Applicable]
TCGA-GN-A264	TCGA-GN-A264-06A-11R-A18U-07	667.44	76CC1D42-ACEC-46B3-9663-5E4DE2550353	2012-04-20	NO	YES	-22254	MALE	[Not Available]	104	WHITE	NOT HISPANIC OR LATINO	No	No	WITH TUMOR	Dead	[Not Available]	3587	YES	NO	1	7	V	NO	0.42	1997	60	[Not Available]	[Not Available]	[Not Available]	[Not Available]	[Not Available]	[Not Available]	2634	Extremities	Regional Lymph Node	[Not Available]	Non-glabrous skin	[Not Available]	[Not Available]	NO	YES	YES	NO	1	[Not Applicable]	[Not Applicable]	[Not Applicable]	[Not Applicable]
TCGA-FS-A4F8	TCGA-FS-A4F8-06A-11R-A266-07	3339.11	2F5813A8-97A6-4A96-886D-38F29272B16C	2012-06-12	NO	YES	-19137	MALE	[Not Available]	[Not Available]	WHITE	NOT HISPANIC OR LATINO	No	No	WITH TUMOR	Dead	[Not Available]	5318	YES	NO	1	0.9	[Unknown]	[Unknown]	[Not Available]	1997	52	4th	T1	N0	M0	[Not Available]	Stage I	4886	Extremities	Regional Lymph Node	[Not Available]	Non-glabrous skin	[Not Available]	[Not Available]	NO	NO	YES	[Not Available]	[Not Available]	[Not Applicable]	[Not Applicable]	[Not Applicable]	[Not Applicable]
TCGA-GN-A263	TCGA-GN-A263-01A-11R-A18T-07	91.3962	08D2B181-2B6E-4754-BFA9-5A94A1F18526	2012-04-20	NO	YES	-8952	MALE	170	92	WHITE	NOT HISPANIC OR LATINO	No	No	WITH TUMOR	Dead	[Not Available]	467	YES	NO	1	[Not Available]	V	YES	1.25	2004	24	6th	T4b	N3	M1c	Elevated	Stage IV	0	Trunk	Primary Tumor	[Not Available]	Non-glabrous skin	[Not Available]	[Not Available]	NO	NO	YES	NO	1	[Not Applicable]	[Not Applicable]	[Not Applicable]	[Not Applicable]
TCGA-D3-A8GJ	TCGA-D3-A8GJ-06A-11R-A37K-07	1324.62	42FB358C-CC9B-4963-9D16-4A7AA915002A	2014-07-14	NO	YES	-6684	MALE	192	85	WHITE	NOT HISPANIC OR LATINO	No	No	TUMOR FREE	Alive	7342	[Not Applicable]	YES	NO	[Not Available]	2.4	III	[Unknown]	[Not Available]	1994	18	7th	T3	N0	M0	[Not Available]	Stage II	2632	Head and Neck	Distant Metastasis	Small Intestine	Non-glabrous skin	[Not Available]	[Not Available]	NO	NO	NO	YES	1	[Not Applicable]	[Not Applicable]	[Not Applicable]	[Not Applicable]
TCGA-EE-A3AB	TCGA-EE-A3AB-06A-11R-A18S-07	3324.85	0F7FF1FC-95EC-4EB5-A308-6B8F24EEC29A	2014-05-20	NO	YES	-11054	MALE	[Not Available]	[Not Available]	WHITE	NOT HISPANIC OR LATINO	No	No	TUMOR FREE	Alive	3733	[Not Applicable]	NO	[Not Available]	[Not Available]	[Not Available]	[Not Available]	[Not Available]	[Not Available]	2001	30	5th	T0	N2a	M0	[Not Available]	Stage III	0	[Not Available]	Regional Lymph Node	[Not Available]	Non-glabrous skin	[Not Available]	[Not Available]	YES	NO	NO	[Not Available]	[Not Available]	[Not Applicable]	[Not Applicable]	[Not Applicable]	[Not Applicable]
TCGA-3N-A9WD	TCGA-3N-A9WD-06A-11R-A38C-07	1600	A29A20E3-5C2C-4F37-B93E-AE9EBC46EC53	2014-05-29	YES	NO	-30163	MALE	183	116	WHITE	NOT HISPANIC OR LATINO	No	No	WITH TUMOR	Dead	[Not Available]	395	YES	NO	1	1.25	III	NO	4	2013	82	7th	T2a	N1a	M0	[Not Evaluated]	Stage IIIA	183	Other Specify	Regional Lymph Node	[Not Available]	Non-glabrous skin	[Not Available]	[Not Available]	NO	NO	YES	NO	1	[Not Applicable]	[Not Applicable]	[Not Applicable]	[Not Applicable]
TCGA-FR-A7UA	TCGA-FR-A7UA-06A-32R-A352-07	3009.55	E3905D75-9D0A-4981-AB42-83CE2C20C4EA	2014-08-20	YES	NO	-24032	FEMALE	162	87	WHITE	NOT HISPANIC OR LATINO	No	No	TUMOR FREE	Alive	1164	[Not Applicable]	YES	NO	[Not Available]	1.02	IV	NO	29	2011	65	7th	T2a	N0	M0	[Not Available]	Stage IB	760	Extremities	Regional Lymph Node	[Not Available]	[Not Available]	[Not Available]	[Not Available]	YES	NO	NO	[Not Available]	1	[Not Applicable]	[Not Applicable]	[Not Applicable]	[Not Applicable]
TCGA-EE-A2MQ	TCGA-EE-A2MQ-06A-11R-A18S-07	872.808	C127FFB6-2CCF-4E90-B811-0AA40EBFAB17	2012-12-21	NO	YES	-25926	FEMALE	[Not Available]	[Not Available]	WHITE	NOT HISPANIC OR LATINO	No	No	WITH TUMOR	Dead	[Not Available]	1315	YES	NO	[Not Available]	3.1	IV	NO	5	2006	70	6th	T3a	N2a	M0	[Not Available]	Stage IIIA	658	Trunk	Regional Lymph Node	[Not Available]	Non-glabrous skin	[Not Available]	[Not Available]	NO	NO	YES	NO	[Not Available]	[Not Applicable]	[Not Applicable]	[Not Applicable]	[Not Applicable]
TCGA-W3-A828	TCGA-W3-A828-06A-11R-A352-07	2445.25	BA207D79-91C0-45DC-A784-4BCAEC580EB4	2014-03-31	NO	YES	-24258	MALE	180	91	WHITE	NOT HISPANIC OR LATINO	No	No	[Unknown]	Dead	[Not Available]	3683	YES	NO	[Not Available]	0.5	IV	[Unknown]	3	1997	66	4th	T3	N0	M0	[Not Available]	Stage II	1857	Head and Neck	Distant Metastasis	Lung	Non-glabrous skin	[Not Available]	[Not Available]	NO	YES	YES	NO	[Not Available]	[Not Applicable]	[Not Applicable]	[Not Applicable]	[Not Applicable]
TCGA-EB-A3XD	TCGA-EB-A3XD-01A-22R-A239-07	1864.38	6FE664CC-E66B-4ABF-A7D2-08BB4CE8EBA3	2015-03-26	YES	NO	-19431	FEMALE	164	80	WHITE	NOT HISPANIC OR LATINO	No	No	TUMOR FREE	Alive	1160	[Not Applicable]	YES	NO	1	[Not Available]	[Not Available]	[Not Available]	[Not Available]	2011	53	7th	T4b	NX	M0	[Not Available]	Stage IIC	0	Extremities	Primary Tumor	[Not Available]	Non-glabrous skin	[Not Available]	[Not Available]	NO	NO	NO	[Not Available]	[Not Available]	[Not Applicable]	[Not Applicable]	[Not Applicable]	[Not Applicable]
TCGA-D3-A8GM	TCGA-D3-A8GM-06A-11R-A37K-07	536.02	44B5453A-3009-43B9-BC34-71A11A6D5E63	2014-06-18	NO	YES	-26782	MALE	168	75	WHITE	NOT HISPANIC OR LATINO	No	No	TUMOR FREE	Dead	2897	3259	YES	NO	[Not Available]	3.8	IV	YES	9	2005	73	7th	T3b	N0	M0	[Not Available]	Stage IIB	596	Trunk	Regional Lymph Node	[Not Available]	Non-glabrous skin	[Not Available]	[Not Available]	YES	NO	NO	[Not Available]	1	[Not Applicable]	[Not Applicable]	[Not Applicable]	[Not Applicable]
TCGA-EB-A3XE	TCGA-EB-A3XE-01A-12R-A239-07	1827.73	CAAF50A4-13B5-4003-B52F-E5F9780F9F94	2013-04-09	YES	NO	-28148	FEMALE	158	62	WHITE	NOT HISPANIC OR LATINO	No	No	TUMOR FREE	Alive	180	[Not Applicable]	YES	NO	1	3	[Not Available]	NO	[Not Available]	2012	77	7th	T3a	N0	M0	[Not Available]	Stage IIA	0	Trunk	Primary Tumor	[Not Available]	Non-glabrous skin	[Not Available]	[Not Available]	NO	NO	NO	[Not Available]	[Not Available]	[Not Applicable]	[Not Applicable]	[Not Applicable]	[Not Applicable]
TCGA-FS-A1ZH	TCGA-FS-A1ZH-06A-11R-A18T-07	2343.74	9F5BD948-DC3D-4B17-A114-D2F5C46FE10C	2012-11-12	NO	YES	-26232	FEMALE	[Not Available]	[Not Available]	WHITE	NOT HISPANIC OR LATINO	No	No	WITH TUMOR	Dead	[Not Available]	996	YES	NO	1	3	IV	YES	[Not Available]	2003	71	6th	T3b	N2c	M1c	[Not Available]	Stage IV	57	Extremities	Regional Lymph Node	[Not Available]	Non-glabrous skin	[Not Available]	[Not Available]	NO	NO	YES	[Not Available]	[Not Available]	[Not Applicable]	[Not Applicable]	[Not Applicable]	[Not Applicable]
TCGA-BF-AAP2	TCGA-BF-AAP2-01A-11R-A40A-07	464.312	7C6E2FE9-D1FF-4BF4-BDA1-CC3615EB3584	2014-12-23	YES	NO	-22734	MALE	173	75	WHITE	NOT HISPANIC OR LATINO	No	No	TUMOR FREE	Alive	405	[Not Applicable]	YES	NO	1	3	III	YES	[Not Available]	2013	62	7th	T3b	N0	M0	[Not Available]	Stage IIB	0	Extremities	Primary Tumor	[Not Available]	Non-glabrous skin	[Not Available]	[Not Available]	NO	NO	NO	[Not Available]	[Not Available]	[Not Applicable]	[Not Applicable]	[Not Applicable]	[Not Applicable]
TCGA-D3-A2JP	TCGA-D3-A2JP-06A-11R-A18S-07	1218.38	E9A42A85-9513-41B2-A71D-6D62F70B00E4	2014-01-03	NO	YES	-13552	MALE	175	75	WHITE	NOT HISPANIC OR LATINO	No	No	WITH TUMOR	Alive	1812	[Not Applicable]	NO	[Not Available]	[Not Available]	[Not Available]	[Not Available]	[Not Available]	[Not Available]	2008	37	7th	T0	N3	M0	[Not Available]	Stage IIIC	0	[Not Available]	Regional Lymph Node	[Not Available]	Non-glabrous skin	[Not Available]	[Not Available]	NO	NO	NO	NO	[Not Available]	[Not Applicable]	[Not Applicable]	[Not Applicable]	[Not Applicable]
TCGA-YG-AA3N	TCGA-YG-AA3N-01A-11R-A38C-07	1922.69	1C052CDE-7A70-410B-A273-DBE39DD968F4	2014-11-12	YES	NO	-24525	MALE	152	80	[Unknown]	HISPANIC OR LATINO	No	No	TUMOR FREE	Alive	306	[Not Applicable]	YES	NO	1	17	IV	[Not Available]	7	2013	67	7th	T4b	N0	M0	[Not Available]	Stage IIC	0	Trunk	Primary Tumor	[Not Available]	Non-glabrous skin	[Not Available]	[Not Available]	NO	NO	NO	[Not Available]	[Not Available]	[Not Applicable]	[Not Applicable]	[Not Applicable]	[Not Applicable]
TCGA-YD-A9TB	TCGA-YD-A9TB-06A-12R-A40A-07	1341.14	807FB56B-BBB9-4DF7-9A1E-D1FA627B425A	2014-11-11	YES	NO	[Completed]	FEMALE	162	56	WHITE	NOT HISPANIC OR LATINO	No	No	WITH TUMOR	Alive	[Completed]	[Not Applicable]	YES	NO	1	1.5	IV	NO	3	1987	[Not Available]	[Not Available]	[Not Available]	[Not Available]	[Not Available]	[Not Available]	[Not Available]	[Completed]	Head and Neck	Distant Metastasis	uterus	Non-glabrous skin	[Not Available]	[Not Available]	NO	NO	NO	NO	1	[Not Applicable]	[Not Applicable]	[Not Applicable]	[Not Applicable]
TCGA-EB-A44P	TCGA-EB-A44P-01A-11R-A266-07	1070.03	6B02DEF4-04CA-4BA0-BC48-262C4D8A294C	2014-07-09	YES	NO	-21519	FEMALE	164	68	WHITE	NOT HISPANIC OR LATINO	No	No	TUMOR FREE	Alive	741	[Not Applicable]	YES	[Unknown]	[Not Available]	[Not Available]	[Not Available]	NO	[Not Available]	2012	58	7th	T4b	N0	M0	[Not Available]	Stage IIC	0	Trunk	Primary Tumor	[Not Available]	Non-glabrous skin	[Not Available]	[Not Available]	NO	NO	NO	[Not Available]	[Not Available]	[Not Applicable]	[Not Applicable]	[Not Applicable]	[Not Applicable]
TCGA-XV-AB01	TCGA-XV-AB01-06A-12R-A40A-07	2090.91	04ADD7F0-D212-486E-AE70-D41D8112F523	2014-11-24	YES	NO	-20058	FEMALE	164	78	WHITE	NOT HISPANIC OR LATINO	No	No	WITH TUMOR	Alive	403	[Not Applicable]	YES	[Not Available]	[Not Available]	[Not Available]	[Not Available]	[Not Available]	[Not Available]	2013	54	7th	T3	NX	M0	[Not Available]	Stage II	0	Head and Neck	Regional Lymph Node	[Not Available]	Non-glabrous skin	[Not Available]	[Not Available]	NO	YES	NO	[Not Available]	[Not Available]	[Not Applicable]	[Not Applicable]	[Not Applicable]	[Not Applicable]
TCGA-ER-A19G	TCGA-ER-A19G-06A-11R-A18U-07	1551.96	90AA7540-93E7-4FFA-9E77-879198BE1E7B	2013-09-24	YES	NO	-17820	FEMALE	[Not Available]	[Not Available]	WHITE	NOT HISPANIC OR LATINO	No	No	TUMOR FREE	Alive	9188	[Not Applicable]	YES	NO	1	1.6	II	NO	[Not Available]	1987	48	2nd	[Not Available]	N0	M0	[Not Available]	[Not Available]	4708	Extremities	Regional Lymph Node	[Not Available]	Non-glabrous skin	[Not Available]	[Not Available]	NO	NO	NO	[Not Available]	[Not Available]	[Not Applicable]	[Not Applicable]	[Not Applicable]	[Not Applicable]
TCGA-EE-A3AA	TCGA-EE-A3AA-06A-11R-A18S-07	1680.03	AA55097F-4FD6-45E7-A394-F4122CEAFC51	2014-05-20	NO	YES	-17196	MALE	[Not Available]	[Not Available]	WHITE	NOT HISPANIC OR LATINO	No	No	TUMOR FREE	Alive	3781	[Not Applicable]	NO	[Not Available]	[Not Available]	[Not Available]	[Not Available]	[Not Available]	[Not Available]	2001	47	5th	T0	N2a	M0	[Not Available]	Stage III	0	[Not Available]	Regional Lymph Node	[Not Available]	Non-glabrous skin	[Not Available]	[Not Available]	NO	YES	NO	[Not Available]	[Not Available]	[Not Applicable]	[Not Applicable]	[Not Applicable]	[Not Applicable]
TCGA-EE-A20H	TCGA-EE-A20H-06A-11R-A18S-07	1576.46	267B98E7-708F-458A-82D1-5FAA415B9EE7	2013-01-08	NO	YES	-20476	MALE	[Not Available]	[Not Available]	WHITE	NOT HISPANIC OR LATINO	Yes	No	WITH TUMOR	Dead	[Not Available]	5118	YES	NO	[Not Available]	1.05	III	[Unknown]	[Not Available]	1995	56	4th	T2	N0	M0	[Not Available]	Stage I	4838	Extremities	Distant Metastasis	Right upper back	Non-glabrous skin	[Not Available]	[Not Available]	NO	NO	YES	YES	[Not Available]	[Not Applicable]	[Not Applicable]	[Not Applicable]	[Not Applicable]
TCGA-BF-AAOX	TCGA-BF-AAOX-01A-11R-A39D-07	410.48	2E0F7DA5-9078-4C7F-B074-565246529A83	2014-12-23	YES	NO	-30318	MALE	175	80	WHITE	NOT HISPANIC OR LATINO	No	No	TUMOR FREE	Alive	444	[Not Applicable]	YES	NO	1	11	IV	YES	[Not Available]	2013	83	7th	T4b	N0	M0	[Not Available]	Stage IIC	0	Extremities	Primary Tumor	[Not Available]	Non-glabrous skin	[Not Available]	[Not Available]	NO	NO	NO	[Not Available]	1	[Not Applicable]	[Not Applicable]	[Not Applicable]	[Not Applicable]
TCGA-EB-A3Y7	TCGA-EB-A3Y7-01A-11R-A239-07	1333.38	CF97D5FF-1CB7-434E-9CA8-C396CF960E5A	2013-08-07	YES	NO	-31622	FEMALE	146	55	WHITE	NOT HISPANIC OR LATINO	No	No	TUMOR FREE	Dead	0	326	YES	NO	[Not Available]	4	[Not Available]	NO	[Not Available]	2012	86	7th	T3a	N2c	M0	[Not Available]	Stage IIIB	0	Head and Neck	Primary Tumor	[Not Available]	Non-glabrous skin	[Not Available]	[Not Available]	NO	NO	NO	[Not Available]	[Not Available]	[Not Applicable]	[Not Applicable]	[Not Applicable]	[Not Applicable]
TCGA-EB-A97M	TCGA-EB-A97M-01A-11R-A38C-07	5057.71	51F3321B-ED78-4BDD-AA75-7D632EF53DF1	2014-11-11	YES	NO	-24228	MALE	171	68	WHITE	NOT HISPANIC OR LATINO	No	No	TUMOR FREE	Alive	414	[Not Applicable]	YES	[Unknown]	[Not Available]	15	IV	YES	[Not Available]	2013	66	7th	T4b	N0	M0	[Not Available]	Stage IIC	0	Trunk	Primary Tumor	[Not Available]	Non-glabrous skin	[Not Available]	[Not Available]	NO	NO	NO	[Not Available]	[Not Available]	[Not Applicable]	[Not Applicable]	[Not Applicable]	[Not Applicable]
TCGA-EB-A6QY	TCGA-EB-A6QY-01A-12R-A32P-07	398.528	82E85AC9-8E3E-4C2E-AE0B-A32CEEB8115D	2014-03-21	YES	NO	-26216	MALE	169	97	WHITE	NOT HISPANIC OR LATINO	No	No	TUMOR FREE	Alive	382	[Not Applicable]	YES	[Unknown]	[Not Available]	10	[Unknown]	YES	[Not Available]	2013	71	7th	T4b	N0	M0	[Not Evaluated]	Stage IIC	0	Trunk	Primary Tumor	[Not Available]	Non-glabrous skin	[Not Available]	[Not Available]	NO	NO	YES	[Not Available]	[Not Available]	[Not Applicable]	[Not Applicable]	[Not Applicable]	[Not Applicable]
TCGA-D3-A3C3	TCGA-D3-A3C3-06A-12R-A18S-07	1474.65	FC59CC57-CA7A-4DE3-BD13-2E283716A243	2013-09-26	NO	YES	[Completed]	FEMALE	170	80	WHITE	NOT HISPANIC OR LATINO	No	No	WITH TUMOR	Alive	[Completed]	[Not Applicable]	YES	NO	[Not Available]	[Not Available]	[Unknown]	[Unknown]	[Not Available]	1985	[Not Available]	7th	TX	N0	M0	[Not Available]	I or II NOS	[Completed]	Trunk	Regional Lymph Node	[Not Available]	Non-glabrous skin	[Not Available]	[Not Available]	NO	NO	NO	NO	1	[Not Applicable]	[Not Applicable]	[Not Applicable]	[Not Applicable]
TCGA-EE-A20B	TCGA-EE-A20B-06A-11R-A18U-07	3454.47	F632EFFD-BE12-41AB-8E4F-2A5F38AF8BAE	2013-11-27	NO	YES	-24445	FEMALE	[Not Available]	[Not Available]	WHITE	NOT HISPANIC OR LATINO	No	No	TUMOR FREE	Alive	4070	[Not Applicable]	YES	NO	[Not Available]	2.6	III	[Unknown]	10	2002	66	5th	T3	N0	M0	[Not Available]	Stage II	2238	Extremities	Regional Cutaneous or Subcutaneous Tissue (includes satellite and in-transit metastasis)	[Not Available]	Non-glabrous skin	[Not Available]	[Not Available]	NO	NO	NO	[Not Available]	[Not Available]	[Not Applicable]	[Not Applicable]	[Not Applicable]	[Not Applicable]
TCGA-BF-A3DN	TCGA-BF-A3DN-01A-11R-A20F-07	924.973	D7E86C99-A716-48B8-B067-E73D68B14DEE	2014-12-23	YES	NO	-29801	FEMALE	157	58	WHITE	HISPANIC OR LATINO	No	No	TUMOR FREE	Alive	717	[Not Applicable]	YES	NO	1	3	IV	YES	[Not Available]	2011	81	7th	T3b	N3	M0	[Not Available]	Stage IIIC	0	Extremities	Primary Tumor	[Not Available]	Non-glabrous skin	[Not Available]	[Not Available]	NO	NO	NO	[Not Available]	1	[Not Applicable]	[Not Applicable]	[Not Applicable]	[Not Applicable]
TCGA-WE-A8ZR	TCGA-WE-A8ZR-06A-11R-A37K-07	2208.46	56D4CA9B-C050-45B4-B636-03FE2251FA1A	2014-11-04	YES	NO	-18051	MALE	[Not Available]	[Not Available]	WHITE	NOT HISPANIC OR LATINO	No	No	WITH TUMOR	Dead	133	274	YES	NO	1	7.3	[Unknown]	YES	18	2013	49	7th	T4b	N1b	M0	[Not Available]	Stage IIIC	24	Trunk	Regional Lymph Node	[Not Available]	Non-glabrous skin	[Not Available]	[Not Available]	YES	NO	YES	[Not Available]	[Not Available]|[Not Available]|[Not Available]|[Not Available]|[Not Available]	[Not Applicable]	[Not Applicable]	[Not Applicable]	[Not Applicable]
TCGA-GF-A3OT	TCGA-GF-A3OT-06A-23R-A239-07	4822.16	F94AE8F2-D555-4C2A-97B0-DBE7D642C566	2013-03-08	YES	NO	-21359	FEMALE	[Not Available]	66	WHITE	NOT HISPANIC OR LATINO	No	No	WITH TUMOR	Alive	301	[Not Applicable]	YES	NO	[Not Available]	[Not Available]	[Unknown]	[Unknown]	[Not Available]	2011	58	7th	T3	N3	M0	[Unknown]	Stage IIIC	0	Extremities	Regional Lymph Node	[Not Available]	Non-glabrous skin	[Not Available]	[Not Available]	[Unknown]	[Unknown]	YES	NO	1	[Not Applicable]	[Not Applicable]	[Not Applicable]	[Not Applicable]
TCGA-EB-A44N	TCGA-EB-A44N-01A-11R-A266-07	1178.05	9E5A0B7E-9682-4F29-8E4A-7AF968CA93FC	2013-12-10	YES	NO	-21623	MALE	183	70	WHITE	NOT HISPANIC OR LATINO	No	No	WITH TUMOR	Dead	45	205	YES	NO	[Not Available]	5	III	YES	[Not Available]	2012	59	7th	T4b	N0	M0	[Not Available]	Stage IIC	0	Extremities	Primary Tumor	[Not Available]	Non-glabrous skin	[Not Available]	[Not Available]	NO	NO	YES	[Not Available]	[Not Available]|[Not Available]|[Not Available]	[Not Applicable]	[Not Applicable]	[Not Applicable]	[Not Applicable]
TCGA-ER-A19F	TCGA-ER-A19F-06A-11R-A18S-07	674.263	0BB8C284-412B-4BBC-A508-D0A21DB376CD	2012-04-19	YES	NO	-30176	MALE	[Not Available]	[Not Available]	WHITE	NOT HISPANIC OR LATINO	No	No	TUMOR FREE	Dead	[Not Available]	802	YES	NO	[Not Available]	6.7	[Not Available]	[Not Available]	[Not Available]	2003	82	6th	[Not Available]	N0	M0	[Not Available]	[Not Available]	464	Extremities	Regional Lymph Node	[Not Available]	Non-glabrous skin	[Not Available]	[Not Available]	NO	NO	NO	[Not Available]	[Not Available]	[Not Applicable]	[Not Applicable]	[Not Applicable]	[Not Applicable]
TCGA-GF-A769	TCGA-GF-A769-01A-32R-A32P-07	1757.6	AF852862-F01E-4DDD-82C6-9781C93EF20B	2014-01-23	YES	NO	-14304	MALE	182	88	WHITE	NOT HISPANIC OR LATINO	No	No	WITH TUMOR	Dead	[Not Available]	1070	YES	NO	1	74	IV	YES	10	2010	39	7th	T4b	NX	M0	[Not Evaluated]	Stage IIC	0	Extremities	Primary Tumor	[Not Available]	Non-glabrous skin	[Not Available]	[Not Available]	NO	NO	NO	[Not Available]	1	[Not Applicable]	[Not Applicable]	[Not Applicable]	[Not Applicable]
TCGA-EE-A2GJ	TCGA-EE-A2GJ-06A-11R-A18U-07	1164.78	A5286CD0-403A-421B-AB58-11E250740B00	2013-12-29	NO	YES	-30602	MALE	[Not Available]	[Not Available]	WHITE	NOT HISPANIC OR LATINO	No	No	WITH TUMOR	Dead	2717	3266	YES	YES	[Not Available]	0.4	II	NO	0	2004	83	6th	T1a	N0	M0	[Not Available]	Stage IA	2126	Extremities	Regional Lymph Node	[Not Available]	Non-glabrous skin	[Not Available]	[Not Available]	NO	NO	YES	YES	[Not Available]|[Not Available]|[Not Available]|[Not Available]|[Not Available]	[Not Applicable]	[Not Applicable]	[Not Applicable]	[Not Applicable]
TCGA-D3-A5GT	TCGA-D3-A5GT-01A-12R-A311-07	332.837	6250B800-F72E-4C8E-A0E0-206049398BA7	2014-01-30	NO	YES	-15935	MALE	155	79	WHITE	HISPANIC OR LATINO	No	No	WITH TUMOR	Alive	487	[Not Applicable]	YES	NO	[Not Available]	1.92	IV	YES	4	2012	43	7th	T2b	N3	M0	[Not Available]	Stage IIIC	25	Trunk	Primary Tumor	[Not Available]	Non-glabrous skin	[Not Available]	[Not Available]	NO	YES	YES	[Not Available]	[Not Available]|[Not Available]|[Not Available]	[Not Applicable]	[Not Applicable]	[Not Applicable]	[Not Applicable]
TCGA-FS-A1ZZ	TCGA-FS-A1ZZ-06A-11R-A18S-07	160.559	F6FF5E77-60D8-4987-9A92-654FD4DB81F1	2012-11-13	NO	YES	-19733	FEMALE	[Not Available]	[Not Available]	WHITE	HISPANIC OR LATINO	No	Yes	WITH TUMOR	Dead	[Not Available]	822	YES	NO	1	3.8	IV	YES	[Not Available]	2006	54	6th	T3b	N0	M0	[Not Available]	Stage IIB	663	Trunk	Distant Metastasis	lymphnode	Non-glabrous skin	Interferon	YES	YES	NO	[Unknown]	[Not Available]	[Not Available]	[Not Applicable]	[Not Applicable]	[Not Applicable]	[Not Applicable]
TCGA-DA-A3F2	TCGA-DA-A3F2-06A-11R-A20F-07	13424.7	A20AEAFC-9A68-4AF0-87EA-532EE835EBB2	2015-03-20	NO	YES	-20365	MALE	[Not Available]	87	WHITE	NOT HISPANIC OR LATINO	No	No	WITH TUMOR	Dead	1025	1032	YES	NO	1	5.1	V	NO	[Not Available]	2010	55	7th	T4a	N2b	M0	[Not Available]	Stage IIIB	281	Trunk	Regional Cutaneous or Subcutaneous Tissue (includes satellite and in-transit metastasis)	[Not Available]	Non-glabrous skin	[Not Available]	[Not Available]	NO	NO	NO	[Not Available]	[Not Available]	[Not Applicable]	[Not Applicable]	[Not Applicable]	[Not Applicable]
TCGA-EE-A2ME	TCGA-EE-A2ME-06A-11R-A18T-07	2488.76	D70E0D27-7F27-4807-A36E-9FB7B00F0A70	2012-12-20	NO	YES	-18841	MALE	[Not Available]	[Not Available]	WHITE	NOT HISPANIC OR LATINO	No	No	WITH TUMOR	Dead	[Not Available]	3141	YES	NO	[Not Available]	0.52	III	NO	0	1995	51	4th	T2	N0	M0	[Not Available]	Stage I	2245	Trunk	Regional Lymph Node	[Not Available]	Non-glabrous skin	[Not Available]	[Not Available]	NO	YES	YES	NO	[Not Available]	[Not Applicable]	[Not Applicable]	[Not Applicable]	[Not Applicable]
TCGA-EE-A3J3	TCGA-EE-A3J3-06A-11R-A20F-07	1608.21	B34E2AC6-0661-4F7C-97F5-F1F3B54AA0E4	2012-06-05	NO	YES	-15446	MALE	[Not Available]	[Not Available]	WHITE	NOT HISPANIC OR LATINO	No	No	WITH TUMOR	Dead	[Not Available]	5237	YES	NO	1	0.98	[Unknown]	[Unknown]	[Not Available]	1986	42	2nd	T2	N0	M0	[Not Available]	Stage IB	5139	Trunk	Regional Cutaneous or Subcutaneous Tissue (includes satellite and in-transit metastasis)	[Not Available]	Non-glabrous skin	[Not Available]	[Not Available]	NO	[Unknown]	YES	YES	1	[Not Applicable]	[Not Applicable]	[Not Applicable]	[Not Applicable]
TCGA-EE-A2MT	TCGA-EE-A2MT-06A-11R-A18S-07	1231.19	69A17647-493F-46D2-9CF0-6596E56289A0	2013-12-30	NO	YES	-16768	MALE	[Not Available]	[Not Available]	WHITE	NOT HISPANIC OR LATINO	No	No	TUMOR FREE	Alive	2166	[Not Applicable]	YES	NO	[Not Available]	1.5	IV	NO	4	2007	45	6th	T2a	N0	M0	[Not Available]	Stage IB	564	Trunk	Regional Lymph Node	[Not Available]	Non-glabrous skin	[Not Available]	[Not Available]	YES	NO	NO	[Not Available]	[Not Available]	[Not Applicable]	[Not Applicable]	[Not Applicable]	[Not Applicable]
TCGA-GN-A8LL	TCGA-GN-A8LL-06A-21R-A37K-07	366.099	638EB185-FE03-4632-A969-9655E3339B2E	2014-04-01	NO	YES	-25000	FEMALE	154	89	WHITE	NOT HISPANIC OR LATINO	No	No	WITH TUMOR	Dead	[Not Available]	650	YES	NO	[Not Available]	5	[Unknown]	YES	[Not Available]	2012	68	7th	T4b	NX	M0	[Not Evaluated]	Stage IIC	209	Extremities	Regional Lymph Node	Left Groin Lymph Node	Non-glabrous skin	[Not Available]	[Not Available]	NO	NO	YES	[Not Available]	[Not Available]	[Not Applicable]	[Not Applicable]	[Not Applicable]	[Not Applicable]
TCGA-GN-A26C	TCGA-GN-A26C-01A-11R-A18T-07	3256.33	FA099993-EF30-4EFF-A8FB-AA41B5EA671A	2012-04-24	NO	YES	-28336	MALE	[Not Available]	101	WHITE	NOT HISPANIC OR LATINO	No	No	WITH TUMOR	Dead	[Not Available]	821	YES	NO	1	14	IV	YES	0.4	2006	77	6th	T4b	N2b	M0	[Not Available]	Stage IIIC	91	Trunk	Primary Tumor	[Not Available]	Non-glabrous skin	[Not Available]	[Not Available]	NO	NO	YES	NO	1	[Not Applicable]	[Not Applicable]	[Not Applicable]	[Not Applicable]
TCGA-D3-A3BZ	TCGA-D3-A3BZ-06A-12R-A18S-07	3431.3	C3D4CAA5-EEBC-4276-B1E1-AB9494867B10	2013-07-16	NO	YES	-23286	MALE	170	99	WHITE	HISPANIC OR LATINO	No	No	TUMOR FREE	Alive	3976	[Not Applicable]	YES	NO	[Not Available]	4.6	V	NO	1	2002	63	7th	T4a	N0	M0	[Not Available]	Stage IIB	488	Head and Neck	Regional Lymph Node	[Not Available]	Non-glabrous skin	[Not Available]	[Not Available]	YES	NO	NO	NO	1	[Not Applicable]	[Not Applicable]	[Not Applicable]	[Not Applicable]
TCGA-BF-AAP8	TCGA-BF-AAP8-01A-11R-A40A-07	382.225	97991C80-C4AA-4EDE-9FD9-BBAFF9C4A472	2014-12-23	YES	NO	-21414	MALE	159	65	WHITE	NOT HISPANIC OR LATINO	No	No	TUMOR FREE	Alive	447	[Not Applicable]	YES	NO	1	6	IV	YES	[Not Available]	2013	58	7th	T4b	N0	M0	[Not Available]	Stage IIC	0	Extremities	Primary Tumor	[Not Available]	Non-glabrous skin	[Not Available]	[Not Available]	NO	NO	NO	[Not Available]	1	[Not Applicable]	[Not Applicable]	[Not Applicable]	[Not Applicable]
TCGA-EB-A42Y	TCGA-EB-A42Y-01A-12R-A24X-07	2592.72	EF7BC188-6AEC-467E-801A-AB2109A28104	2014-11-13	YES	NO	-26712	FEMALE	152	43	ASIAN	NOT HISPANIC OR LATINO	No	No	WITH TUMOR	Dead	440	721	YES	NO	[Not Available]	5	[Not Available]	YES	[Not Available]	2012	73	7th	T4b	N0	M0	[Not Available]	Stage IIC	0	Extremities	Primary Tumor	[Not Available]	Non-glabrous skin	[Not Available]	[Not Available]	NO	NO	YES	[Not Available]	[Not Available]	[Not Applicable]	[Not Applicable]	[Not Applicable]	[Not Applicable]
TCGA-FS-A1ZR	TCGA-FS-A1ZR-06A-21R-A18U-07	497.868	9F4DDE50-FA0C-43BF-8D5D-70B76CC35793	2012-11-13	NO	YES	-13325	MALE	[Not Available]	[Not Available]	WHITE	NOT HISPANIC OR LATINO	No	No	WITH TUMOR	Dead	[Not Available]	347	YES	NO	1	2	IV	[Not Available]	[Not Available]	1995	36	4th	T2	N0	M0	[Not Available]	Stage II	79	Trunk	Regional Cutaneous or Subcutaneous Tissue (includes satellite and in-transit metastasis)	[Not Available]	Non-glabrous skin	[Not Available]	[Not Available]	NO	NO	YES	[Not Available]	[Not Available]	[Not Applicable]	[Not Applicable]	[Not Applicable]	[Not Applicable]
TCGA-EB-A82C	TCGA-EB-A82C-01A-11R-A352-07	1530.95	536E1779-550B-47F1-A204-50A16870A8E1	2014-09-30	YES	NO	-25850	FEMALE	150	42	ASIAN	NOT HISPANIC OR LATINO	No	No	TUMOR FREE	Alive	17	[Not Applicable]	YES	NO	[Not Available]	10	V	YES	[Not Available]	2013	70	7th	T4b	N0	M0	[Not Available]	Stage IIC	13	Extremities	Primary Tumor	[Not Available]	Non-glabrous skin	[Not Available]	[Not Available]	NO	[Unknown]	NO	[Not Available]	1	[Not Applicable]	[Not Applicable]	[Not Applicable]	[Not Applicable]
TCGA-GN-A9SD	TCGA-GN-A9SD-06A-11R-A40A-07	1490.01	EC4C4296-6AB4-420C-80A4-E7A34B9BF4A2	2014-06-26	NO	YES	-21851	FEMALE	158	97	WHITE	NOT HISPANIC OR LATINO	No	Yes	WITH TUMOR	Dead	[Not Available]	1807	YES	NO	1	0.5	III	NO	1	2009	59	6th	T1a	NX	M0	[Not Available]	Stage IA	1366	Extremities	Regional Lymph Node	[Not Available]	Non-glabrous skin	[Not Available]	[Not Available]	NO	YES	YES	YES	1	[Not Applicable]	[Not Applicable]	[Not Applicable]	[Not Applicable]
TCGA-WE-A8K6	TCGA-WE-A8K6-06A-11R-A37K-07	3333.11	8D7F8F4D-AEF9-4D1B-BFB4-7ED85B0797B3	2015-02-09	YES	NO	-29216	MALE	[Not Available]	[Not Available]	WHITE	NOT HISPANIC OR LATINO	No	No	WITH TUMOR	Alive	546	[Not Applicable]	YES	NO	1	[Not Available]	[Not Available]	[Not Available]	[Not Available]	2013	79	7th	TX	N1b	M0	[Not Available]	Stage IIIB	46	Trunk	Regional Lymph Node	[Not Available]	Non-glabrous skin	[Not Available]	[Not Available]	NO	NO	NO	NO	[Not Available]|[Not Available]|[Not Available]	[Not Applicable]	[Not Applicable]	[Not Applicable]	[Not Applicable]
TCGA-GN-A4U8	TCGA-GN-A4U8-06A-11R-A32P-07	1365.86	D3B77DA8-BE1D-4955-B1C7-55B7769785E8	2014-11-05	NO	YES	-18953	MALE	180	[Not Available]	WHITE	NOT HISPANIC OR LATINO	No	No	TUMOR FREE	Alive	1487	[Not Applicable]	YES	NO	[Not Available]	[Not Available]	[Unknown]	[Unknown]	[Not Available]	2009	51	6th	[Not Available]	[Not Available]	[Not Available]	[Not Available]	[Not Available]	1050	Trunk	Regional Lymph Node	[Not Available]	Non-glabrous skin	[Not Available]	[Not Available]	YES	YES	NO	[Not Available]	1	[Not Applicable]	[Not Applicable]	[Not Applicable]	[Not Applicable]
TCGA-BF-A1Q0	TCGA-BF-A1Q0-01A-21R-A18S-07	1125.42	633DDC04-C424-42C8-8E54-673968B130A7	2014-12-23	YES	NO	-29380	MALE	173	69	WHITE	NOT HISPANIC OR LATINO	No	No	TUMOR FREE	Alive	831	[Not Applicable]	YES	NO	1	5	III	YES	[Not Available]	2010	80	7th	T4b	N0	M0	[Not Available]	Stage IIC	0	Trunk	Primary Tumor	[Not Available]	Non-glabrous skin	[Not Available]	[Not Available]	NO	NO	NO	[Not Available]	1	[Not Applicable]	[Not Applicable]	[Not Applicable]	[Not Applicable]
TCGA-EE-A2MD	TCGA-EE-A2MD-06A-11R-A18T-07	334.029	D28B2D64-2399-4CE1-9C9A-7538DABAB862	2012-12-21	NO	YES	-19333	MALE	[Not Available]	[Not Available]	WHITE	NOT HISPANIC OR LATINO	No	No	WITH TUMOR	Dead	[Not Available]	1438	YES	NO	[Not Available]	3	III	YES	13	1998	52	5th	T3a	N0	M0	[Not Available]	Stage II	1148	Extremities	Regional Lymph Node	[Not Available]	Non-glabrous skin	[Not Available]	[Not Available]	NO	NO	YES	NO	[Not Available]	[Not Applicable]	[Not Applicable]	[Not Applicable]	[Not Applicable]
TCGA-D3-A8GD	TCGA-D3-A8GD-06A-11R-A37K-07	2045.23	74DC56E9-0076-458B-A12C-D50D7F057C47	2014-10-21	NO	YES	-23109	FEMALE	168	79	WHITE	NOT HISPANIC OR LATINO	No	No	TUMOR FREE	Alive	718	[Not Applicable]	YES	NO	[Not Available]	20	IV	YES	18	2012	63	7th	T4b	N3	M0	[Not Available]	Stage IIIC	42	Extremities	Regional Lymph Node	[Not Available]	Non-glabrous skin	[Not Available]	[Not Available]	NO	NO	NO	NO	1	[Not Applicable]	[Not Applicable]	[Not Applicable]	[Not Applicable]
TCGA-D9-A1JX	TCGA-D9-A1JX-06A-11R-A18S-07	1545.02	F505058F-74F2-4476-887F-06590A605980	2012-01-19	YES	NO	-29323	FEMALE	160	86	WHITE	NOT HISPANIC OR LATINO	No	No	WITH TUMOR	Dead	195	216	YES	NO	[Not Available]	[Not Available]	III	NO	[Not Available]	2010	80	7th	TX	NX	M0	[Not Available]	[Not Available]	[Not Available]	Extremities	Regional Lymph Node	[Not Available]	Non-glabrous skin	[Not Available]	NO	NO	NO	NO	[Not Available]	[Not Available]	[Not Applicable]	[Not Applicable]	[Not Applicable]	[Not Applicable]
TCGA-ER-A19O	TCGA-ER-A19O-06A-11R-A18S-07	8353.81	69C0EF46-3117-46F3-B36E-581EB03EB829	2012-04-20	YES	NO	-20740	MALE	[Not Available]	[Not Available]	WHITE	NOT HISPANIC OR LATINO	No	No	WITH TUMOR	Dead	[Not Available]	[Not Available]	YES	NO	1	[Not Available]	[Not Available]	[Not Available]	[Not Available]	2006	56	6th	T3b	N1b	M0	[Not Available]	Stage IIIB	48	Trunk	Regional Lymph Node	[Not Available]	Non-glabrous skin	[Not Available]	[Not Available]	NO	YES	YES	NO	[Not Available]	[Not Applicable]	[Not Applicable]	[Not Applicable]	[Not Applicable]
TCGA-FS-A1ZP	TCGA-FS-A1ZP-06A-11R-A18T-07	438.899	4CDB18F5-47BF-475F-B34C-FA4912515268	2012-11-13	NO	YES	-19175	MALE	[Not Available]	[Not Available]	WHITE	NOT HISPANIC OR LATINO	No	No	WITH TUMOR	Dead	[Not Available]	2273	YES	NO	1	2.5	III	[Not Available]	[Not Available]	1997	52	5th	T3	N0	M0	[Not Available]	Stage II	689	Extremities	Regional Lymph Node	[Not Available]	Non-glabrous skin	[Not Available]	[Not Available]	NO	NO	[Unknown]	[Not Available]	[Not Available]	[Not Applicable]	[Not Applicable]	[Not Applicable]	[Not Applicable]
TCGA-EB-A44O	TCGA-EB-A44O-01A-11R-A266-07	1896.58	C787C4DA-C564-44F1-89EB-DD9DA107ACB1	2013-10-14	YES	NO	-25537	MALE	182	89	WHITE	NOT HISPANIC OR LATINO	No	No	WITH TUMOR	Alive	81	[Not Applicable]	YES	NO	[Not Available]	5	[Not Available]	NO	[Not Available]	2012	69	7th	T4a	N0	M0	[Not Available]	Stage IIB	0	Trunk	Primary Tumor	[Not Available]	Non-glabrous skin	[Not Available]	[Not Available]	NO	NO	YES	[Not Available]	[Not Available]	[Not Applicable]	[Not Applicable]	[Not Applicable]	[Not Applicable]
TCGA-BF-A3DM	TCGA-BF-A3DM-01A-11R-A20F-07	1336.64	1CA2EB9F-9496-450F-83FE-C7A6CB1A075B	2014-12-23	YES	NO	-23076	MALE	172	97	WHITE	NOT HISPANIC OR LATINO	No	No	TUMOR FREE	Alive	601	[Not Applicable]	YES	NO	1	1.5	V	YES	[Not Available]	2011	63	7th	T2b	N0	M0	[Not Available]	Stage IIA	0	Trunk	Primary Tumor	[Not Available]	Non-glabrous skin	[Not Available]	[Not Available]	NO	NO	NO	[Not Available]	1	[Not Applicable]	[Not Applicable]	[Not Applicable]	[Not Applicable]
TCGA-D3-A8GS	TCGA-D3-A8GS-06A-12R-A37K-07	808.821	588A48F7-947C-463E-8991-9A4EE82683AA	2013-12-20	NO	YES	-19127	MALE	181	111	WHITE	NOT HISPANIC OR LATINO	No	No	WITH TUMOR	Dead	[Not Available]	3564	YES	NO	[Not Available]	0.6	III	[Unknown]	[Not Available]	1997	52	7th	T1	N0	M0	[Not Available]	Stage I	2832	Trunk	Distant Metastasis	Small bowel	[Not Available]	[Not Available]	[Not Available]	NO	NO	YES	YES	1	[Not Applicable]	[Not Applicable]	[Not Applicable]	[Not Applicable]
TCGA-EE-A3J8	TCGA-EE-A3J8-06A-11R-A20F-07	505.812	0D68ACEF-B6A0-4A8B-9088-15B9103E6AAF	2012-06-08	NO	YES	-21688	MALE	[Not Available]	[Not Available]	WHITE	NOT HISPANIC OR LATINO	No	No	TUMOR FREE	Dead	[Not Available]	1044	YES	NO	1	4.8	IV	NO	5	2006	59	6th	T4a	N1a	M0	[Not Available]	Stage IIIA	553	Trunk	Regional Cutaneous or Subcutaneous Tissue (includes satellite and in-transit metastasis)	[Not Available]	Non-glabrous skin	[Not Available]	[Not Available]	NO	NO	YES	NO	1	[Not Applicable]	[Not Applicable]	[Not Applicable]	[Not Applicable]
TCGA-W3-AA1O	TCGA-W3-AA1O-06A-11R-A38C-07	380.071	DB950F20-C869-4E1A-ADA2-DBDC82B5865E	2014-07-09	NO	YES	-31351	MALE	183	89	WHITE	NOT HISPANIC OR LATINO	No	No	WITH TUMOR	Dead	[Not Available]	122	NO	[Not Available]	[Not Available]	[Not Available]	[Not Available]	[Not Available]	[Not Available]	1997	85	4th	TX	N2	M0	[Not Available]	Stage III	31	[Not Available]	Regional Lymph Node	[Not Available]	[Not Available]	[Not Available]	[Not Available]	NO	YES	NO	[Not Available]	[Not Available]	[Not Applicable]	[Not Applicable]	[Not Applicable]	[Not Applicable]
TCGA-EB-A24C	TCGA-EB-A24C-01A-11R-A18T-07	957.228	2F1BBE96-49D9-417B-BC9C-A09992489340	2012-05-08	YES	NO	-20539	MALE	180	74	WHITE	NOT HISPANIC OR LATINO	No	No	TUMOR FREE	Alive	632	[Not Applicable]	YES	NO	[Not Available]	10	[Not Available]	YES	[Not Available]	2011	56	7th	T4b	NX	M0	[Not Available]	[Not Available]	0	Trunk	Primary Tumor	[Not Available]	Non-glabrous skin	[Not Available]	NO	NO	YES	YES	[Not Available]	[Not Available]	[Not Applicable]	[Not Applicable]	[Not Applicable]	[Not Applicable]
TCGA-EE-A2A2	TCGA-EE-A2A2-06A-11R-A18T-07	558.963	585A8D2E-CD09-4A61-B7C9-E8F70CE39E69	2014-09-26	NO	YES	-26048	MALE	[Not Available]	[Not Available]	WHITE	NOT HISPANIC OR LATINO	No	No	TUMOR FREE	Alive	1814	[Not Applicable]	YES	NO	[Not Available]	7	IV	YES	8	2009	71	6th	T4b	N1b	M0	[Not Available]	Stage IIIC	16	Trunk	Regional Lymph Node	[Not Available]	Non-glabrous skin	[Not Available]	[Not Available]	NO	NO	NO	[Not Available]	[Not Available]	[Not Applicable]	[Not Applicable]	[Not Applicable]	[Not Applicable]
TCGA-D3-A3CF	TCGA-D3-A3CF-06A-11R-A18T-07	1452.97	132CDDE9-70D8-4753-8E99-FC4CE3D371A4	2012-10-10	NO	YES	-22409	FEMALE	162	129	WHITE	NOT HISPANIC OR LATINO	No	No	WITH TUMOR	Dead	[Not Available]	746	YES	NO	[Not Available]	9	V	YES	2	2009	61	7th	T4b	N3	M0	[Not Available]	Stage IIIC	16	Other Specify	Regional Lymph Node	[Not Available]	Non-glabrous skin	[Not Available]	[Not Available]	NO	NO	YES	NO	1	[Not Applicable]	[Not Applicable]	[Not Applicable]	[Not Applicable]
TCGA-FS-A1ZW	TCGA-FS-A1ZW-06A-12R-A18T-07	861.262	49A6F6A6-BF6F-45CF-93DC-B006B4A0637D	2014-07-15	NO	YES	-24087	MALE	[Not Available]	[Not Available]	WHITE	NOT HISPANIC OR LATINO	No	No	TUMOR FREE	Alive	1505	[Not Applicable]	YES	NO	1	1.2	III	YES	[Not Available]	2005	65	6th	T2b	N1a	M0	[Not Available]	Stage IIIB	672	Extremities	Regional Lymph Node	[Not Available]	Non-glabrous skin	Interferon	YES	NO	YES	NO	[Not Available]	[Not Available]	[Not Applicable]	[Not Applicable]	[Not Applicable]	[Not Applicable]
TCGA-HR-A2OG	TCGA-HR-A2OG-06A-21R-A18U-07	2194.89	021D32B0-A94A-4DAD-95F4-8EB0ABD894BF	2012-10-16	NO	YES	-21767	FEMALE	[Not Available]	[Not Available]	[Not Evaluated]	[Not Evaluated]	No	No	TUMOR FREE	Alive	7	[Not Applicable]	YES	NO	[Not Available]	[Not Available]	[Unknown]	[Unknown]	[Not Available]	[Not Available]	50	[Not Available]	[Not Available]	[Not Available]	[Not Available]	[Not Available]	[Not Available]	0	Extremities	Distant Metastasis	Right Thigh (Subcutaneous Tissue)	Non-glabrous skin	[Not Available]	[Not Available]	NO	NO	YES	[Not Available]	1	[Not Applicable]	[Not Applicable]	[Not Applicable]	[Not Applicable]
TCGA-EE-A20I	TCGA-EE-A20I-06A-11R-A18U-07	804.744	A67FD5BB-B6B6-4E00-9ACD-68D0A59B5E55	2013-07-11	NO	YES	-28883	MALE	[Not Available]	[Not Available]	WHITE	NOT HISPANIC OR LATINO	No	No	WITH TUMOR	Dead	[Not Available]	412	YES	NO	[Not Available]	[Not Available]	[Unknown]	YES	12	2008	79	6th	TX	N0	M1c	[Not Available]	Stage IV	376	Extremities	Regional Cutaneous or Subcutaneous Tissue (includes satellite and in-transit metastasis)	[Not Available]	Non-glabrous skin	[Not Available]	[Not Available]	NO	NO	YES	YES	[Not Available]	[Not Applicable]	[Not Applicable]	[Not Applicable]	[Not Applicable]
TCGA-FS-A1ZK	TCGA-FS-A1ZK-06A-11R-A18T-07	396.067	1404791B-86BF-4DFD-85B4-C8FF356F109C	2012-11-12	NO	YES	-24839	MALE	[Not Available]	[Not Available]	WHITE	NOT HISPANIC OR LATINO	No	No	WITH TUMOR	Dead	[Not Available]	728	YES	NO	1	5	IV	[Not Available]	[Not Available]	2005	68	6th	T4	N0	M0	[Not Available]	Stage II	336	Head and Neck	Distant Metastasis	Skin	Non-glabrous skin	[Not Available]	[Not Available]	NO	NO	YES	[Not Available]	[Not Available]	[Not Applicable]	[Not Applicable]	[Not Applicable]	[Not Applicable]
TCGA-EB-A431	TCGA-EB-A431-01A-11R-A266-07	250.979	96FC529A-6AD3-456F-A41A-63238ECBB9C4	2013-12-11	YES	NO	-12484	MALE	170	62	WHITE	NOT HISPANIC OR LATINO	No	No	TUMOR FREE	Alive	568	[Not Applicable]	YES	NO	[Not Available]	15	III	YES	[Not Available]	2012	34	7th	T4b	N0	M0	[Not Available]	Stage IIC	0	Extremities	Primary Tumor	[Not Available]	Non-glabrous skin	[Not Available]	[Not Available]	NO	NO	NO	[Not Available]	[Not Available]	[Not Applicable]	[Not Applicable]	[Not Applicable]	[Not Applicable]
TCGA-EB-A550	TCGA-EB-A550-01A-61R-A27Q-07	1484.63	C757C326-6803-4451-A2D3-4368812855A7	2014-03-28	YES	NO	-27556	FEMALE	158	70	WHITE	NOT HISPANIC OR LATINO	No	No	TUMOR FREE	Dead	6	264	YES	[Unknown]	[Not Available]	15	IV	YES	[Not Available]	2012	75	7th	T4b	NX	M0	[Not Evaluated]	Stage IIC	0	[Unknown]	Primary Tumor	[Not Available]	Non-glabrous skin	[Not Available]	[Not Available]	NO	YES	NO	[Not Available]	[Not Available]	[Not Applicable]	[Not Applicable]	[Not Applicable]	[Not Applicable]
TCGA-D3-A3CC	TCGA-D3-A3CC-06A-11R-A18S-07	1025.31	2D36CEA4-73E9-493B-8433-0C2B911C0521	2013-03-07	NO	YES	-25396	FEMALE	164	87	WHITE	NOT HISPANIC OR LATINO	No	Yes	WITH TUMOR	Alive	2644	[Not Applicable]	YES	NO	[Not Available]	7.2	V	YES	7	2005	69	7th	T4b	N0	M0	[Not Available]	Stage IIC	777	Other Specify	Regional Cutaneous or Subcutaneous Tissue (includes satellite and in-transit metastasis)	[Not Available]	Non-glabrous skin	Interferon	YES	NO	NO	YES	YES	1	[Not Applicable]	[Not Applicable]	[Not Applicable]	[Not Applicable]
TCGA-HR-A5NC	TCGA-HR-A5NC-01A-11R-A27Q-07	1090.85	2C8D436C-4EDB-4083-B23F-9A33307D5BB2	2015-03-02	NO	YES	-32872	FEMALE	152	[Not Available]	[Not Evaluated]	[Not Evaluated]	No	No	TUMOR FREE	Alive	1000	[Not Applicable]	YES	NO	1	8	V	[Unknown]	[Not Available]	[Not Available]	90	6th	T4	NX	M0	[Not Evaluated]	[Not Available]	0	Trunk	Primary Tumor	[Not Available]	Non-glabrous skin	[Not Available]	[Not Available]	NO	NO	YES	NO	1	[Not Applicable]	[Not Applicable]	[Not Applicable]	[Not Applicable]
TCGA-EB-A553	TCGA-EB-A553-01A-12R-A27Q-07	626.113	960899ED-B61B-4B20-B16D-E37DFFB01AA3	2013-11-19	YES	NO	-22972	MALE	164	74	WHITE	NOT HISPANIC OR LATINO	No	No	TUMOR FREE	Alive	226	[Not Applicable]	YES	[Unknown]	[Not Available]	10	[Not Available]	YES	[Not Available]	2012	62	7th	T4b	N0	M0	[Not Evaluated]	Stage IIC	0	Trunk	Primary Tumor	[Not Available]	Non-glabrous skin	[Not Available]	[Not Available]	NO	YES	NO	[Not Available]	[Not Available]	[Not Applicable]	[Not Applicable]	[Not Applicable]	[Not Applicable]
TCGA-D3-A1Q6	TCGA-D3-A1Q6-06A-11R-A18T-07	825.046	1E05DA2E-7DD7-4C98-9E77-59514E5F2582	2012-10-02	NO	YES	-20230	MALE	175	81	WHITE	NOT HISPANIC OR LATINO	No	No	TUMOR FREE	Dead	[Not Available]	2184	YES	NO	[Not Available]	50	V	[Unknown]	[Not Available]	2003	55	7th	T4	N1b	M0	[Not Available]	Stage III	50	Extremities	Regional Cutaneous or Subcutaneous Tissue (includes satellite and in-transit metastasis)	[Not Available]	Non-glabrous skin	[Not Available]	[Not Available]	NO	YES	YES	YES	1	[Not Applicable]	[Not Applicable]	[Not Applicable]	[Not Applicable]
TCGA-RP-A693	TCGA-RP-A693-06A-13R-A311-07	1428.5	3B618072-3BF5-4609-865D-CE3611C729CF	2015-03-20	NO	YES	-28394	MALE	178	81	WHITE	NOT HISPANIC OR LATINO	No	No	TUMOR FREE	Alive	10	[Not Applicable]	NO	[Not Available]	[Not Available]	[Not Available]	[Not Available]	[Not Available]	[Not Available]	2008	77	6th	TX	NX	M1c	[Unknown]	Stage IV	0	[Not Available]	Distant Metastasis	Brain	Non-glabrous skin	[Not Available]	[Not Available]	NO	NO	NO	[Not Available]	[Not Available]	[Not Applicable]	[Not Applicable]	[Not Applicable]	[Not Applicable]
TCGA-ER-A19D	TCGA-ER-A19D-06A-11R-A18S-07	1600.59	3409F118-1798-48D6-9556-12A5C77EBEFB	2012-04-19	YES	NO	-16968	FEMALE	[Not Available]	[Not Available]	WHITE	NOT HISPANIC OR LATINO	No	No	WITH TUMOR	Dead	[Not Available]	383	YES	NO	[Not Available]	1.75	IV	NO	[Not Available]	2004	46	6th	T2a	N0	M0	[Not Available]	Stage IB	276	Trunk	Regional Cutaneous or Subcutaneous Tissue (includes satellite and in-transit metastasis)	[Not Available]	Non-glabrous skin	[Not Available]	[Not Available]	NO	NO	YES	NO	[Not Available]	[Not Applicable]	[Not Applicable]	[Not Applicable]	[Not Applicable]
TCGA-EE-A2GS	TCGA-EE-A2GS-06A-12R-A18S-07	1058.46	880BB701-F1D3-4BF2-BFC8-143AD8D07B6A	2014-05-20	NO	YES	-10421	FEMALE	[Not Available]	[Not Available]	WHITE	NOT HISPANIC OR LATINO	No	No	WITH TUMOR	Dead	1691	2470	YES	NO	[Not Available]	1.8	IV	NO	6	2006	28	6th	T2a	N0	M0	[Not Available]	Stage IB	1295	Extremities	Regional Cutaneous or Subcutaneous Tissue (includes satellite and in-transit metastasis)	[Not Available]	Non-glabrous skin	[Not Available]	[Not Available]	NO	YES	YES	NO	[Not Available]|[Not Available]|[Not Available]|[Not Available]|[Not Available]|[Not Available]|[Not Available]|[Not Available]	[Not Applicable]	[Not Applicable]	[Not Applicable]	[Not Applicable]
TCGA-ER-A3ES	TCGA-ER-A3ES-06A-11R-A20F-07	12.601	B93F703E-BE51-4469-AAAC-2D4A87A37639	2012-05-02	YES	NO	-9366	MALE	[Not Available]	[Not Available]	WHITE	NOT HISPANIC OR LATINO	No	Yes	WITH TUMOR	Dead	[Not Available]	7514	YES	NO	[Not Available]	[Not Available]	[Not Available]	[Not Available]	[Not Available]	1987	25	[Not Available]	[Not Available]	[Not Available]	[Not Available]	[Not Available]	[Not Available]	7239	Extremities	Distant Metastasis	Peritoneal tumor	[Not Available]	Immunotherapy/Vaccine	[Not Available]	NO	NO	NO	[Not Available]	[Not Available]	[Not Applicable]	[Not Applicable]	[Not Applicable]	[Not Applicable]
TCGA-FS-A4F4	TCGA-FS-A4F4-06A-12R-A266-07	1882.07	74596C13-8B5D-4289-A3C0-446FA968B241	2012-06-12	NO	YES	-23663	MALE	[Not Available]	[Not Available]	WHITE	[Not Evaluated]	No	No	WITH TUMOR	Dead	[Not Available]	2028	YES	NO	1	2	IV	YES	[Not Available]	2001	64	5th	T3a	N0	M0	[Not Available]	Stage II	1804	Extremities	Regional Cutaneous or Subcutaneous Tissue (includes satellite and in-transit metastasis)	[Not Available]	Non-glabrous skin	[Not Available]	[Not Available]	NO	NO	YES	[Not Available]	[Not Available]	[Not Applicable]	[Not Applicable]	[Not Applicable]	[Not Applicable]
TCGA-D3-A8GI	TCGA-D3-A8GI-06A-11R-A37K-07	3418.38	BEAB616A-256E-48F3-A458-028897A6138C	2013-12-17	NO	YES	-25069	MALE	183	88	WHITE	NOT HISPANIC OR LATINO	Yes	No	WITH TUMOR	Dead	[Not Available]	1780	YES	NO	[Not Available]	0.98	IV	NO	4	2008	68	7th	T1a	N0	M0	[Not Available]	Stage IA	1653	Trunk	Regional Lymph Node	[Not Available]	Non-glabrous skin	[Not Available]	[Not Available]	NO	NO	YES	YES	1	[Not Applicable]	[Not Applicable]	[Not Applicable]	[Not Applicable]
TCGA-D9-A6EG	TCGA-D9-A6EG-06A-12R-A32P-07	1133.08	C77E1EEF-EC9A-42EA-96CC-70AA437A00E6	2014-03-28	YES	NO	-20570	MALE	165	70	WHITE	NOT HISPANIC OR LATINO	No	No	[Unknown]	Dead	[Not Available]	698	YES	NO	[Not Available]	5	IV	YES	[Not Available]	2012	56	7th	T4a	N1	M0	Normal	Stage IIIA	254	Trunk	Regional Cutaneous or Subcutaneous Tissue (includes satellite and in-transit metastasis)	[Not Available]	Non-glabrous skin	[Not Available]	[Not Available]	NO	NO	YES	NO	[Not Available]	[Not Applicable]	[Not Applicable]	[Not Applicable]	[Not Applicable]
TCGA-RP-A694	TCGA-RP-A694-06A-11R-A311-07	523.135	CE727E9E-325D-41D8-BFAF-0051418B9BEF	2015-03-20	NO	YES	-26044	MALE	185	99	WHITE	NOT HISPANIC OR LATINO	No	No	TUMOR FREE	Alive	21	[Not Applicable]	NO	[Not Available]	[Not Available]	[Not Available]	[Not Available]	[Not Available]	[Not Available]	2009	71	6th	TX	NX	M1c	[Unknown]	Stage IV	0	[Not Available]	Distant Metastasis	brain	Non-glabrous skin	[Not Available]	[Not Available]	NO	NO	NO	[Not Available]	[Not Available]	[Not Applicable]	[Not Applicable]	[Not Applicable]	[Not Applicable]
TCGA-D3-A8GV	TCGA-D3-A8GV-06A-11R-A37K-07	813.388	3A71189D-AABD-475A-997C-B66CBC978E06	2014-01-02	NO	YES	-9344	MALE	182	102	WHITE	NOT HISPANIC OR LATINO	No	Yes	WITH TUMOR	Dead	[Not Available]	5101	YES	NO	[Not Available]	[Not Available]	[Not Available]	[Not Available]	[Not Available]	1993	25	7th	TX	N0	M0	[Not Available]	I or II NOS	4482	Extremities	Distant Metastasis	Back, soft tissue	Non-glabrous skin	Interferon	YES	NO	NO	YES	YES	1	[Not Applicable]	[Not Applicable]	[Not Applicable]	[Not Applicable]
TCGA-D3-A3MV	TCGA-D3-A3MV-06A-11R-A21D-07	2233.18	F581A9B5-8956-4AC3-9375-370C446CAD29	2014-01-30	NO	YES	-14236	FEMALE	156	135	WHITE	NOT HISPANIC OR LATINO	No	No	TUMOR FREE	Alive	1378	[Not Applicable]	YES	NO	[Not Available]	1.2	IV	YES	5	2010	38	7th	T2b	N2a	M0	[Not Available]	Stage IIIB	489	Extremities	Regional Cutaneous or Subcutaneous Tissue (includes satellite and in-transit metastasis)	[Not Available]	Non-glabrous skin	[Not Available]	[Not Available]	NO	YES	NO	YES	1	[Not Applicable]	[Not Applicable]	[Not Applicable]	[Not Applicable]
TCGA-EE-A3JI	TCGA-EE-A3JI-06A-11R-A21D-07	835.91	296F44F9-3ECB-4B40-AE51-C3A06E3FBE00	2014-05-20	NO	YES	-17835	MALE	[Not Available]	[Not Available]	WHITE	NOT HISPANIC OR LATINO	No	No	WITH TUMOR	Dead	4504	4648	YES	YES	3	1.2	IV	NO	1	1999	48	5th	T2	N0	M0	[Not Available]	Stage I	3482	Extremities|Trunk	Regional Lymph Node	[Not Available]	Non-glabrous skin	[Not Available]	[Not Available]	YES	NO	NO	YES	1|2	[Not Applicable]	[Not Applicable]	[Not Applicable]	[Not Applicable]
TCGA-D3-A8GO	TCGA-D3-A8GO-06A-11R-A37K-07	818.087	D0680568-BBB3-4561-9E4B-08FE2A4832CB	2013-12-20	NO	YES	[Completed]	FEMALE	167	69	WHITE	HISPANIC OR LATINO	No	No	WITH TUMOR	Dead	[Not Available]	[Completed]	YES	NO	[Not Available]	1.2	III	[Unknown]	[Not Available]	1996	[Not Available]	7th	T2	N0	M0	[Not Available]	I or II NOS	[Completed]	Extremities	Regional Lymph Node	[Not Available]	[Not Available]	[Not Available]	[Not Available]	NO	NO	YES	NO	1	[Not Applicable]	[Not Applicable]	[Not Applicable]	[Not Applicable]
TCGA-D9-A1JW	TCGA-D9-A1JW-06A-11R-A18S-07	1494.2	9A903FC2-57D7-4A02-94E7-9B9B7EE99276	2015-05-25	YES	NO	-30142	MALE	160	86	WHITE	NOT HISPANIC OR LATINO	No	No	TUMOR FREE	Alive	111	[Not Applicable]	YES	NO	[Not Available]	[Not Available]	[Not Available]	NO	[Not Available]	2010	82	7th	T1a	N2a	M0	[Not Available]	[Not Available]	[Not Available]	Head and Neck	Regional Lymph Node	[Not Available]	Non-glabrous skin	[Not Available]	[Not Available]	NO	NO	[Unknown]	[Not Available]	[Not Available]	[Not Applicable]	[Not Applicable]	[Not Applicable]	[Not Applicable]
TCGA-DA-A1I0	TCGA-DA-A1I0-06A-11R-A20F-07	5743.34	68F75AB5-9D77-40C5-A8CE-F56016BBE9E4	2015-03-20	NO	YES	-23157	MALE	[Not Available]	[Not Available]	WHITE	NOT HISPANIC OR LATINO	No	No	WITH TUMOR	Dead	594	620	YES	NO	1	4.5	IV	YES	[Not Available]	2008	63	6th	T4b	N3	M1a	[Unknown]	Stage IV	189	Trunk	Regional Cutaneous or Subcutaneous Tissue (includes satellite and in-transit metastasis)	[Not Available]	Non-glabrous skin	[Not Available]	[Not Available]	NO	NO	YES	[Not Available]	[Not Available]	[Not Applicable]	[Not Applicable]	[Not Applicable]	[Not Applicable]
TCGA-D3-A3C1	TCGA-D3-A3C1-06A-12R-A18S-07	498.387	2FF77467-19F8-45A0-8D42-2F9A69295498	2013-09-26	NO	YES	[Completed]	MALE	179	83	WHITE	NOT HISPANIC OR LATINO	No	No	WITH TUMOR	Alive	[Completed]	[Not Applicable]	YES	NO	[Not Available]	[Not Available]	[Unknown]	[Unknown]	[Not Available]	1998	[Not Available]	7th	TX	N0	M0	[Not Available]	I or II NOS	[Completed]	Trunk	Regional Lymph Node	[Not Available]	Non-glabrous skin	[Not Available]	[Not Available]	YES	YES	NO	NO	1	[Not Applicable]	[Not Applicable]	[Not Applicable]	[Not Applicable]
TCGA-EB-A299	TCGA-EB-A299-01A-21R-A18U-07	1118.92	90402C32-9548-432E-85B8-A4F80E14401E	2012-10-30	YES	NO	-23322	MALE	170	90	WHITE	NOT HISPANIC OR LATINO	No	No	TUMOR FREE	Alive	378	[Not Applicable]	YES	NO	[Not Available]	2	III	YES	4	2011	63	7th	T2b	N0	M0	[Not Available]	Stage IIA	0	Extremities	Primary Tumor	[Not Available]	Non-glabrous skin	[Not Available]	NO	NO	NO	NO	[Not Available]	[Not Available]	[Not Applicable]	[Not Applicable]	[Not Applicable]	[Not Applicable]
TCGA-W3-AA1Q	TCGA-W3-AA1Q-06A-11R-A38C-07	548.49	81807B84-DA9C-4847-A303-5A8C7297127C	2014-07-17	NO	YES	-21033	MALE	178	73	WHITE	NOT HISPANIC OR LATINO	No	No	WITH TUMOR	Dead	[Not Available]	2101	NO	[Not Available]	[Not Available]	[Not Available]	[Not Available]	[Not Available]	[Not Available]	1994	57	4th	TX	N1	M0	[Not Available]	Stage III	882	[Not Available]	Distant Metastasis	Adrenal Gland	Non-glabrous skin	[Not Available]	[Not Available]	NO	YES	YES	[Not Available]	[Not Available]	[Not Applicable]	[Not Applicable]	[Not Applicable]	[Not Applicable]
TCGA-WE-A8ZO	TCGA-WE-A8ZO-06A-11R-A37K-07	1327.39	B6750B08-C59D-49B9-8C08-A19E17CB366F	2015-02-09	NO	YES	-26946	FEMALE	[Not Available]	[Not Available]	[Not Evaluated]	NOT HISPANIC OR LATINO	No	No	TUMOR FREE	Alive	2145	[Not Applicable]	YES	NO	1	2.4	IV	NO	14	2009	73	6th	T3a	N1b	M0	[Not Available]	Stage IIIB	1408	Extremities	Regional Lymph Node	[Not Available]	Non-glabrous skin	[Not Available]	[Not Available]	YES	NO	NO	YES	1	[Not Applicable]	[Not Applicable]	[Not Applicable]	[Not Applicable]
TCGA-EE-A2MR	TCGA-EE-A2MR-06A-11R-A18S-07	3064.77	449C9D70-D8AA-41D4-BEEB-0BBFC73A23D8	2013-12-30	NO	YES	-22535	MALE	[Not Available]	[Not Available]	WHITE	NOT HISPANIC OR LATINO	Yes	No	TUMOR FREE	Alive	4088	[Not Applicable]	YES	NO	[Not Available]	1.25	III	NO	[Not Available]	2002	61	5th	T2	N0	M0	[Not Available]	Stage I	2248	Trunk	Regional Lymph Node	[Not Available]	Non-glabrous skin	[Not Available]	[Not Available]	YES	NO	YES	NO	[Not Available]	[Not Applicable]	[Not Applicable]	[Not Applicable]	[Not Applicable]
TCGA-EE-A2GH	TCGA-EE-A2GH-06A-11R-A18T-07	1700.39	913F21A9-F727-4983-AB3A-61B5B3FC7F5E	2014-09-26	NO	YES	-12727	MALE	[Not Available]	[Not Available]	WHITE	NOT HISPANIC OR LATINO	No	No	TUMOR FREE	Alive	6699	[Not Applicable]	YES	NO	[Not Available]	0.8	III	[Not Available]	2	1996	34	4th	T2	N0	M0	[Not Available]	Stage I	4892	Trunk	Regional Lymph Node	[Not Available]	Non-glabrous skin	[Not Available]	[Not Available]	NO	YES	NO	[Not Available]	[Not Available]	[Not Applicable]	[Not Applicable]	[Not Applicable]	[Not Applicable]
TCGA-D3-A8GR	TCGA-D3-A8GR-06A-11R-A37K-07	500.47	FE1EC057-F8D0-4155-925A-5B5EA0C11CC4	2013-12-20	NO	YES	-19973	FEMALE	168	84	WHITE	NOT HISPANIC OR LATINO	No	No	WITH TUMOR	Dead	[Not Available]	3943	YES	NO	[Not Available]	0.01	I	[Unknown]	[Not Available]	1999	54	7th	Tis	N0	M0	[Not Available]	Stage 0	3774	Extremities	Distant Metastasis	Small Intestine	[Not Available]	[Not Available]	[Not Available]	NO	NO	YES	NO	1	[Not Applicable]	[Not Applicable]	[Not Applicable]	[Not Applicable]
TCGA-GF-A4EO	TCGA-GF-A4EO-06A-12R-A24X-07	1449.87	EC4CC744-04DF-4BA9-9159-E4940C702281	2014-04-07	YES	NO	-27114	FEMALE	166	105	WHITE	NOT HISPANIC OR LATINO	No	No	TUMOR FREE	Alive	591	[Not Applicable]	NO	NO	[Not Available]	[Not Available]	[Not Available]	[Not Available]	[Not Available]	2012	74	7th	T0	N3	M0	[Unknown]	Stage IIIC	0	[Not Available]	Regional Lymph Node	left axillary lymph node	Non-glabrous skin	[Not Available]	[Not Available]	YES	NO	NO	[Not Available]	[Not Available]	[Not Applicable]	[Not Applicable]	[Not Applicable]	[Not Applicable]
TCGA-EB-A6L9	TCGA-EB-A6L9-06A-11R-A32P-07	2498.63	FB620E8B-4BE7-4E53-AF04-8E9C27B4DCF0	2015-03-27	YES	NO	-20172	MALE	156	58	ASIAN	NOT HISPANIC OR LATINO	No	No	TUMOR FREE	Alive	1109	[Not Applicable]	YES	[Unknown]	[Not Available]	[Not Available]	[Not Available]	YES	[Not Available]	2012	55	7th	TX	N3	M0	[Not Available]	Stage IIIC	365	Extremities	Regional Lymph Node	[Not Available]	Non-glabrous skin	[Not Available]	[Not Available]	NO	NO	NO	[Not Available]	[Not Available]	[Not Applicable]	[Not Applicable]	[Not Applicable]	[Not Applicable]
TCGA-ER-A198	TCGA-ER-A198-06A-11R-A18T-07	768.516	EA240769-E51C-45F5-A131-BA123E598622	2012-04-13	YES	NO	-16540	MALE	[Not Available]	[Not Available]	WHITE	NOT HISPANIC OR LATINO	Yes	No	WITH TUMOR	Dead	[Not Available]	1544	YES	NO	1	10	[Not Available]	YES	[Not Available]	2003	45	6th	[Not Available]	NX	M0	[Not Available]	[Not Available]	376	Other Specify	Regional Cutaneous or Subcutaneous Tissue (includes satellite and in-transit metastasis)	[Not Available]	Non-glabrous skin	[Not Available]	[Not Available]	NO	YES	YES	YES	1	[Not Applicable]	[Not Applicable]	[Not Applicable]	[Not Applicable]
TCGA-EB-A4IS	TCGA-EB-A4IS-01A-21R-A266-07	1888.35	187376E0-B4F3-44ED-AB43-88B6EFF3E552	2014-10-16	YES	NO	-28315	MALE	155	80	WHITE	NOT HISPANIC OR LATINO	No	No	TUMOR FREE	Alive	774	[Not Applicable]	YES	NO	[Not Available]	2.5	[Not Available]	YES	[Not Available]	2012	77	7th	T3b	NX	M0	[Not Evaluated]	Stage IIB	0	Trunk	Primary Tumor	[Not Available]	Non-glabrous skin	[Not Available]	[Not Available]	NO	NO	NO	[Not Available]	[Not Available]	[Not Applicable]	[Not Applicable]	[Not Applicable]	[Not Applicable]
TCGA-D3-A2J6	TCGA-D3-A2J6-06A-11R-A18T-07	831.453	6F5157B8-D43A-4FBC-B7DA-23629F5B53DA	2012-10-02	NO	YES	-24066	MALE	185	141	WHITE	NOT HISPANIC OR LATINO	No	No	WITH TUMOR	Dead	[Not Available]	1321	YES	NO	[Not Available]	3.2	IV	YES	13	2002	65	7th	T3b	N0	M0	[Not Available]	Stage IIB	1008	Extremities	Regional Lymph Node	[Not Available]	Non-glabrous skin	[Not Available]	[Not Available]	NO	NO	YES	YES	1	[Not Applicable]	[Not Applicable]	[Not Applicable]	[Not Applicable]
TCGA-D3-A1Q1	TCGA-D3-A1Q1-06A-21R-A18T-07	373.925	8C54FCFD-999F-43C5-B31F-26D006F5FFF3	2012-10-02	NO	YES	-29212	FEMALE	162	59	WHITE	NOT HISPANIC OR LATINO	No	No	WITH TUMOR	Dead	[Not Available]	504	YES	NO	[Not Available]	0.4	II	NO	3	2004	79	7th	T1b	N3	M0	[Not Available]	Stage IIIC	3	Extremities	Regional Lymph Node	[Not Available]	Non-glabrous skin	[Not Available]	[Not Available]	NO	YES	YES	NO	1	[Not Applicable]	[Not Applicable]	[Not Applicable]	[Not Applicable]
TCGA-EE-A181	TCGA-EE-A181-06A-11R-A18S-07	1718.18	DDE0B2BE-EA43-4DE7-8FEB-CCDC073C6978	2013-01-08	NO	YES	-30003	FEMALE	[Not Available]	[Not Available]	WHITE	NOT HISPANIC OR LATINO	No	No	TUMOR FREE	Dead	[Not Available]	1026	YES	NO	[Not Available]	2.5	IV	[Unknown]	4	2005	82	6th	T3	N0	M0	[Not Available]	Stage II	992	Extremities	Regional Lymph Node	[Not Available]	Non-glabrous skin	[Not Available]	[Not Available]	NO	NO	YES	YES	[Not Available]	[Not Applicable]	[Not Applicable]	[Not Applicable]	[Not Applicable]
TCGA-FS-A1ZC	TCGA-FS-A1ZC-06A-11R-A18T-07	2757.01	B1739CB5-09BC-414A-8F05-C66D2CB9868D	2012-11-12	NO	YES	-18843	MALE	[Not Available]	[Not Available]	WHITE	NOT HISPANIC OR LATINO	No	No	WITH TUMOR	Dead	[Not Available]	10870	YES	NO	1	[Not Available]	III	[Not Available]	[Not Available]	1978	51	1st	TX	N0	M0	[Not Available]	I or II NOS	10250	Trunk	Distant Metastasis	Skin	Non-glabrous skin	[Not Available]	YES	NO	NO	YES	[Not Available]	[Not Available]	[Not Applicable]	[Not Applicable]	[Not Applicable]	[Not Applicable]
TCGA-ER-A42H	TCGA-ER-A42H-01A-11R-A24X-07	744.221	EA3C0988-17C7-4EB0-A1A6-CEF1E0865384	2013-06-14	YES	NO	-28110	MALE	[Not Available]	[Not Available]	WHITE	NOT HISPANIC OR LATINO	No	No	WITH TUMOR	Dead	[Not Available]	426	YES	YES	[Not Available]	[Not Available]	[Not Available]	[Not Available]	[Not Available]	2010	76	[Not Available]	[Not Available]	[Not Available]	[Not Available]	[Not Available]	[Not Available]	114	Other Specify	Primary Tumor	[Not Available]	Non-glabrous skin	[Not Available]	[Not Available]	NO	NO	YES	NO	5	[Not Applicable]	[Not Applicable]	[Not Applicable]	[Not Applicable]
TCGA-EE-A29L	TCGA-EE-A29L-06A-12R-A18S-07	111.909	A6C0BFCE-0ADB-4DD0-BBE7-3F9E7DCDF7BF	2013-01-08	NO	YES	-28824	MALE	[Not Available]	[Not Available]	WHITE	NOT HISPANIC OR LATINO	Yes	No	[Unknown]	Dead	[Not Available]	79	YES	NO	[Not Available]	7	V	YES	16	2009	78	6th	T4b	N3	M0	[Not Available]	Stage IIIC	46	Extremities	Regional Lymph Node	[Not Available]	Non-glabrous skin	[Not Available]	[Not Available]	NO	NO	YES	NO	[Not Available]	[Not Applicable]	[Not Applicable]	[Not Applicable]	[Not Applicable]
TCGA-D3-A2JA	TCGA-D3-A2JA-06A-11R-A18T-07	3931.53	33D7CCCB-6349-4337-8C5B-6E3E8B3C7AF1	2013-03-07	NO	YES	-25085	MALE	175	113	WHITE	NOT HISPANIC OR LATINO	No	No	TUMOR FREE	Alive	3514	[Not Applicable]	YES	NO	[Not Available]	1.2	III	NO	0	2003	68	7th	T2a	N1a	M0	[Not Available]	Stage IIIA	822	Trunk	Regional Cutaneous or Subcutaneous Tissue (includes satellite and in-transit metastasis)	[Not Available]	Non-glabrous skin	[Not Available]	[Not Available]	NO	NO	NO	YES	1	[Not Applicable]	[Not Applicable]	[Not Applicable]	[Not Applicable]
TCGA-XV-A9W2	TCGA-XV-A9W2-01A-11R-A39D-07	538.903	8B6B1CBF-DEDB-4C99-8F75-EAFBE5C43592	2014-11-24	YES	NO	-29836	MALE	157	56	WHITE	NOT HISPANIC OR LATINO	No	No	TUMOR FREE	Alive	417	[Not Applicable]	YES	[Not Available]	[Not Available]	1	II	[Not Available]	[Not Available]	2013	81	7th	T1	N0	M0	[Not Available]	Stage I	0	Extremities	Primary Tumor	[Not Available]	Non-glabrous skin	[Not Available]	[Not Available]	NO	NO	NO	[Not Available]	[Not Available]	[Not Applicable]	[Not Applicable]	[Not Applicable]	[Not Applicable]
TCGA-RP-A695	TCGA-RP-A695-06A-11R-A311-07	1274.98	382FD44F-6011-4427-841E-0F1EDA447FE5	2015-03-20	NO	YES	[Completed]	MALE	182	95	WHITE	NOT HISPANIC OR LATINO	No	No	TUMOR FREE	Alive	[Completed]	[Not Applicable]	YES	NO	[Not Available]	[Not Available]	[Not Available]	[Not Available]	[Not Available]	1999	[Not Available]	5th	TX	NX	M1c	[Unknown]	Stage IV	[Completed]	Head and Neck	Distant Metastasis	brain	Non-glabrous skin	[Not Available]	[Not Available]	NO	NO	YES	[Not Available]	1	[Not Applicable]	[Not Applicable]	[Not Applicable]	[Not Applicable]
TCGA-D3-A2J9	TCGA-D3-A2J9-06A-11R-A18T-07	2426.06	E9E615A1-9323-49D3-904C-FCF4887FEA61	2012-10-02	NO	YES	-27428	MALE	183	70	WHITE	NOT HISPANIC OR LATINO	No	No	WITH TUMOR	Dead	[Not Available]	723	YES	YES	2	21	V	YES	[Not Available]	2003	75	7th	T4b	N3	M0	[Not Available]	Stage IIIC	80	Trunk|Extremities	Regional Lymph Node	[Not Available]	Non-glabrous skin	[Not Available]	[Not Available]	NO	NO	YES	NO	1|1	[Not Applicable]	[Not Applicable]	[Not Applicable]	[Not Applicable]
TCGA-EB-A4P0	TCGA-EB-A4P0-01A-41R-A266-07	933.527	DEBD7156-8B97-4BDF-9DD9-7E469277D252	2014-03-19	YES	NO	-30225	MALE	178	76	WHITE	NOT HISPANIC OR LATINO	No	No	[Unknown]	Dead	-2	326	YES	[Unknown]	[Not Available]	8	IV	YES	[Not Available]	2012	82	7th	T4b	N0	M0	[Not Evaluated]	Stage IIC	0	Trunk	Primary Tumor	[Not Available]	Non-glabrous skin	[Not Available]	[Not Available]	NO	NO	NO	[Not Available]	[Not Available]	[Not Applicable]	[Not Applicable]	[Not Applicable]	[Not Applicable]
TCGA-ER-A19N	TCGA-ER-A19N-06A-11R-A18S-07	2246.01	9EE83669-D7A4-476E-8857-304600B4917A	2015-01-07	YES	NO	-17443	MALE	[Not Available]	[Not Available]	WHITE	NOT HISPANIC OR LATINO	No	No	[Unknown]	Dead	[Not Available]	1341	NO	[Not Available]	[Not Available]	[Not Available]	[Not Available]	[Not Available]	[Not Available]	2008	47	[Not Available]	[Not Available]	[Not Available]	[Not Available]	[Not Available]	[Not Available]	37	[Not Available]	Regional Lymph Node	[Not Available]	Non-glabrous skin	[Not Available]	[Not Available]	YES	YES	YES	[Not Available]	[Not Available]	[Not Applicable]	[Not Applicable]	[Not Applicable]	[Not Applicable]
TCGA-D3-A1Q7	TCGA-D3-A1Q7-06A-11R-A18T-07	2190.24	DF6303CD-FFB5-422F-9865-B09029A6D54F	2013-07-16	NO	YES	-15531	FEMALE	170	79	WHITE	NOT HISPANIC OR LATINO	No	No	TUMOR FREE	Alive	4053	[Not Applicable]	YES	NO	[Not Available]	0.68	III	NO	1	2002	42	7th	T1b	N0	M0	[Not Available]	Stage IB	683	Trunk	Regional Lymph Node	[Not Available]	Non-glabrous skin	[Not Available]	[Not Available]	YES	NO	NO	NO	1	[Not Applicable]	[Not Applicable]	[Not Applicable]	[Not Applicable]
TCGA-ER-A3ET	TCGA-ER-A3ET-06A-11R-A20F-07	3101.05	4AFA82F8-B317-4763-808C-C944CA6661D3	2015-01-07	YES	NO	-23650	FEMALE	[Not Available]	[Not Available]	WHITE	NOT HISPANIC OR LATINO	No	No	WITH TUMOR	Dead	2443	2829	YES	NO	[Not Available]	3.55	IV	[Not Available]	[Not Available]	2005	64	6th	T3a	N1a	M0	[Not Available]	Stage IIIA	2243	Other Specify	Regional Cutaneous or Subcutaneous Tissue (includes satellite and in-transit metastasis)	[Not Available]	Non-glabrous skin	[Not Available]	[Not Available]	YES	NO	NO	NO	[Not Available]	[Not Applicable]	[Not Applicable]	[Not Applicable]	[Not Applicable]
TCGA-EB-A5SF	TCGA-EB-A5SF-01A-11R-A311-07	3134.16	32E40E0B-E74B-428C-ACD3-84EC6A80C024	2014-08-11	YES	NO	-28772	FEMALE	161	57	WHITE	NOT HISPANIC OR LATINO	No	No	TUMOR FREE	Dead	0	369	YES	[Not Available]	[Not Available]	11	V	YES	[Not Available]	2012	78	7th	T4b	NX	M0	[Not Evaluated]	Stage IIC	0	Extremities	Primary Tumor	[Not Available]	Non-glabrous skin	[Not Available]	[Not Available]	NO	NO	NO	[Not Available]	[Not Available]	[Not Applicable]	[Not Applicable]	[Not Applicable]	[Not Applicable]
TCGA-EE-A20C	TCGA-EE-A20C-06A-11R-A18S-07	129.139	BC71A91D-8AD1-4BAB-A4FA-89470AA4E4D0	2013-07-31	NO	YES	-21660	MALE	[Not Available]	[Not Available]	WHITE	NOT HISPANIC OR LATINO	No	No	WITH TUMOR	Dead	[Not Available]	4601	YES	NO	[Not Available]	[Not Available]	I	[Unknown]	[Not Available]	1997	59	4th	Tis	N0	M0	[Not Available]	Stage 0	4469	Extremities	Distant Metastasis	Right back	Non-glabrous skin	[Not Available]	[Not Available]	NO	NO	YES	YES	[Not Available]	[Not Applicable]	[Not Applicable]	[Not Applicable]	[Not Applicable]
TCGA-XV-A9W5	TCGA-XV-A9W5-01A-11R-A38C-07	568.376	64690C6F-80CF-4A87-932C-7D7B3D0FBF6F	2014-11-24	YES	NO	-18739	MALE	180	105	WHITE	NOT HISPANIC OR LATINO	No	No	WITH TUMOR	Alive	392	[Not Applicable]	YES	[Not Available]	[Not Available]	2	IV	[Not Available]	[Not Available]	2013	51	7th	T2	N0	M0	[Not Available]	I or II NOS	0	Extremities	Primary Tumor	[Not Available]	Non-glabrous skin	[Not Available]	[Not Available]	NO	YES	NO	[Not Available]	[Not Available]	[Not Applicable]	[Not Applicable]	[Not Applicable]	[Not Applicable]
TCGA-FR-A7U8	TCGA-FR-A7U8-06A-21R-A352-07	1278.05	23809CE7-77B4-432F-BDA2-678F822B604A	2014-12-15	YES	NO	-18346	MALE	183	75	WHITE	NOT HISPANIC OR LATINO	No	Yes	WITH TUMOR	Alive	847	[Not Applicable]	NO	[Not Available]	[Not Available]	[Not Available]	[Not Available]	[Not Available]	[Not Available]	2012	50	7th	TX	N3	M0	[Not Available]	Stage IIIC	352	[Not Available]	Distant Metastasis	small intestine	[Not Available]	Interferon	YES	NO	NO	YES	[Not Available]	[Not Available]	[Not Applicable]	[Not Applicable]	[Not Applicable]	[Not Applicable]
TCGA-W3-AA1R	TCGA-W3-AA1R-06A-11R-A39D-07	764.109	53FBE99C-180C-45E6-8585-796028B3D118	2014-07-17	NO	YES	-26145	MALE	180	86	WHITE	NOT HISPANIC OR LATINO	No	No	WITH TUMOR	Dead	[Not Available]	3379	YES	NO	[Not Available]	[Not Available]	V	[Unknown]	5.5	1995	71	4th	T3	N0	M0	[Not Available]	Stage II	761	Head and Neck	Regional Lymph Node	[Not Available]	Non-glabrous skin	[Not Available]	[Not Available]	NO	YES	YES	NO	[Not Available]	[Not Applicable]	[Not Applicable]	[Not Applicable]	[Not Applicable]
TCGA-EB-A24D	TCGA-EB-A24D-01A-11R-A18T-07	365.639	D7EE2693-39A8-4E3A-B6F6-E4729800E34E	2012-05-08	YES	NO	-26439	MALE	175	86	WHITE	NOT HISPANIC OR LATINO	No	No	TUMOR FREE	Alive	645	[Not Applicable]	YES	NO	[Not Available]	36	[Not Available]	NO	[Not Available]	2011	72	7th	T4a	N2b	M0	[Not Available]	Stage IIIB	0	Extremities	Primary Tumor	[Not Available]	Non-glabrous skin	[Not Available]	[Not Available]	NO	YES	YES	[Not Available]	[Not Available]	[Not Applicable]	[Not Applicable]	[Not Applicable]	[Not Applicable]
TCGA-EB-A551	TCGA-EB-A551-01A-21R-A27Q-07	1050.52	63DB0DA6-F451-436F-9B1C-211B55947770	2014-03-28	YES	NO	-28671	FEMALE	172	65	WHITE	NOT HISPANIC OR LATINO	No	No	TUMOR FREE	Alive	590	[Not Applicable]	YES	[Unknown]	[Not Available]	10	V	YES	[Not Available]	2012	78	7th	T4b	N2b	M0	[Not Evaluated]	Stage IIIC	0	Extremities	Primary Tumor	[Not Available]	Non-glabrous skin	[Not Available]	[Not Available]	NO	NO	NO	[Not Available]	[Not Available]	[Not Applicable]	[Not Applicable]	[Not Applicable]	[Not Applicable]
TCGA-Z2-AA3V	TCGA-Z2-AA3V-06A-11R-A39D-07	5692.99	5B10234B-6189-449F-8886-D0D44A729CED	2014-11-14	YES	NO	-20937	FEMALE	166	63	WHITE	NOT HISPANIC OR LATINO	No	No	TUMOR FREE	Alive	486	[Not Applicable]	YES	NO	[Not Available]	0.5	[Unknown]	NO	0.9	2013	57	7th	T1a	N0	M0	[Not Available]	Stage IA	175	Trunk	Regional Lymph Node	[Not Available]	Non-glabrous skin	[Not Available]	[Not Available]	NO	YES	NO	[Not Available]	1	[Not Applicable]	[Not Applicable]	[Not Applicable]	[Not Applicable]
TCGA-D3-A2JE	TCGA-D3-A2JE-06A-11R-A37K-07	399.863	2EC330F8-96E4-4270-AADC-563BB72F4B2C	2014-07-22	NO	YES	-27604	FEMALE	160	81	WHITE	NOT HISPANIC OR LATINO	Yes	No	WITH TUMOR	Dead	[Not Available]	841	YES	NO	[Not Available]	[Not Available]	[Not Available]	[Not Available]	[Not Available]	2009	75	6th	TX	N3	M0	[Not Available]	Stage IIIC	140	Trunk	Regional Lymph Node	[Not Available]	Non-glabrous skin	[Not Available]	[Not Available]	NO	NO	YES	NO	1	[Not Applicable]	[Not Applicable]	[Not Applicable]	[Not Applicable]
TCGA-EB-A4XL	TCGA-EB-A4XL-01A-11R-A27Q-07	729.186	9C47AB1D-E3BD-4191-BD60-4A2123DE534E	2014-05-20	YES	NO	-20486	FEMALE	168	52	WHITE	NOT HISPANIC OR LATINO	No	No	TUMOR FREE	Alive	777	[Not Applicable]	YES	NO	1	7	IV	YES	[Not Available]	2012	56	7th	T4b	NX	M0	[Unknown]	Stage IIC	0	Extremities	Primary Tumor	[Not Available]	Non-glabrous skin	[Not Available]	[Not Available]	NO	NO	NO	[Not Available]	1	[Not Applicable]	[Not Applicable]	[Not Applicable]	[Not Applicable]
TCGA-FR-A3YO	TCGA-FR-A3YO-06A-11R-A239-07	1564.41	62E928C1-DF8B-4771-AE46-5DA40794DAF2	2013-08-26	YES	NO	[Completed]	FEMALE	165	48	WHITE	NOT HISPANIC OR LATINO	Yes	No	WITH TUMOR	Alive	[Completed]	[Not Applicable]	YES	NO	[Not Available]	[Not Available]	[Not Available]	[Not Available]	[Not Available]	2007	[Not Available]	6th	T2	N0	M0	[Not Available]	I or II NOS	[Completed]	Extremities	Distant Metastasis	Jejunum	[Not Available]	[Not Available]	[Not Available]	NO	YES	YES	[Not Available]	[Not Available]|[Not Available]	[Not Applicable]	[Not Applicable]	[Not Applicable]	[Not Applicable]
TCGA-EE-A2MF	TCGA-EE-A2MF-06A-11R-A21D-07	517.144	0E2AF161-5A1E-47E1-A7EF-010E47B8CB40	2014-05-20	NO	YES	-14312	FEMALE	[Not Available]	[Not Available]	WHITE	NOT HISPANIC OR LATINO	No	No	WITH TUMOR	Dead	[Not Available]	8174	YES	NO	1	1.5	IV	[Not Available]	[Not Available]	1979	39	1st	T2	N0	M0	[Not Available]	Stage I	8091	Extremities	Regional Lymph Node	[Not Available]	Non-glabrous skin	[Not Available]	[Not Available]	NO	NO	YES	YES	1	[Not Applicable]	[Not Applicable]	[Not Applicable]	[Not Applicable]
TCGA-D3-A1Q5	TCGA-D3-A1Q5-06A-11R-A18T-07	1487.72	238111F9-A08B-49B4-9035-CC43026330E7	2012-10-02	NO	YES	-22200	MALE	179	125	WHITE	NOT HISPANIC OR LATINO	No	No	[Unknown]	Dead	[Not Available]	3424	YES	NO	[Not Available]	[Not Available]	[Unknown]	[Unknown]	[Not Available]	1996	60	7th	TX	N0	M0	[Not Available]	I or II NOS	2438	Trunk	Regional Lymph Node	[Not Available]	Non-glabrous skin	[Not Available]	[Not Available]	NO	NO	YES	NO	1	[Not Applicable]	[Not Applicable]	[Not Applicable]	[Not Applicable]
TCGA-LH-A9QB	TCGA-LH-A9QB-06A-11R-A38C-07	2178.44	9EF30567-6E19-4CD0-8EC8-69194136418D	2014-12-30	YES	NO	-9058	FEMALE	160	86	WHITE	NOT HISPANIC OR LATINO	No	No	TUMOR FREE	Alive	11217	[Not Applicable]	YES	NO	1	[Not Available]	III	[Unknown]	[Not Available]	1984	24	2nd	[Not Available]	[Not Available]	[Not Available]	[Unknown]	[Not Available]	10847	Trunk	Distant Metastasis	Soft tissue, right axilla	Non-glabrous skin	[Not Available]	[Not Available]	NO	NO	NO	NO	1	[Not Applicable]	[Not Applicable]	[Not Applicable]	[Not Applicable]
TCGA-FS-A4FB	TCGA-FS-A4FB-06A-11R-A266-07	1519.31	64D46463-8039-41D1-9BBB-0CA0504356C2	2012-06-13	NO	YES	-16896	FEMALE	[Not Available]	[Not Available]	WHITE	NOT HISPANIC OR LATINO	No	No	WITH TUMOR	Dead	[Not Available]	813	YES	NO	1	2	IV	[Unknown]	[Not Available]	2009	46	6th	T2	N1a	M0	[Not Available]	Stage III	631	Extremities	Regional Lymph Node	[Not Available]	[Not Available]	[Not Available]	[Not Available]	NO	NO	YES	[Not Available]	[Not Available]	[Not Applicable]	[Not Applicable]	[Not Applicable]	[Not Applicable]
TCGA-D3-A2JD	TCGA-D3-A2JD-06A-11R-A18T-07	1925.72	A5F95C6C-E25A-4AD8-BD5D-FCFD8A31933C	2012-10-10	NO	YES	-21440	MALE	183	73	WHITE	NOT HISPANIC OR LATINO	No	No	WITH TUMOR	Dead	[Not Available]	361	YES	NO	[Not Available]	18	V	YES	14	2007	58	7th	T4b	N1b	M0	[Not Available]	Stage IIIC	14	Extremities	Regional Lymph Node	[Not Available]	Non-glabrous skin	[Not Available]	[Not Available]	NO	NO	YES	NO	1	[Not Applicable]	[Not Applicable]	[Not Applicable]	[Not Applicable]
TCGA-D9-A149	TCGA-D9-A149-06A-11R-A18S-07	886.913	0B1F4F52-12EC-44AB-8283-A502BDF48C3A	2012-01-19	YES	NO	-23779	FEMALE	164	87	WHITE	NOT HISPANIC OR LATINO	No	No	TUMOR FREE	Alive	1663	[Not Applicable]	YES	NO	[Not Available]	[Not Available]	[Not Available]	NO	[Not Available]	2007	65	7th	TX	N1b	M0	[Not Available]	[Not Available]	[Not Available]	Trunk	Regional Cutaneous or Subcutaneous Tissue (includes satellite and in-transit metastasis)	[Not Available]	Non-glabrous skin	[Not Available]	NO	NO	NO	NO	[Not Available]	[Not Available]	[Not Applicable]	[Not Applicable]	[Not Applicable]	[Not Applicable]
TCGA-EE-A3AG	TCGA-EE-A3AG-06A-31R-A18S-07	1747.89	F09F3062-F904-4AFF-9CD6-38EED201E652	2014-05-20	NO	YES	-9161	MALE	[Not Available]	[Not Available]	WHITE	NOT HISPANIC OR LATINO	No	No	WITH TUMOR	Dead	714	1265	NO	[Not Available]	[Not Available]	[Not Available]	[Not Available]	[Not Available]	[Not Available]	2009	25	[Not Available]	T0	N2c	M0	[Not Available]	Stage III	229	[Not Available]	Regional Cutaneous or Subcutaneous Tissue (includes satellite and in-transit metastasis)	[Not Available]	Non-glabrous skin	[Not Available]	[Not Available]	NO	YES	YES	NO	[Not Available]	[Not Applicable]	[Not Applicable]	[Not Applicable]	[Not Applicable]
TCGA-D9-A4Z2	TCGA-D9-A4Z2-01A-11R-A24X-07	780.22	FDBBDBF8-CF2E-4550-9727-B023AED9B8D9	2014-03-28	YES	NO	-18462	MALE	164	54	WHITE	NOT HISPANIC OR LATINO	No	No	WITH TUMOR	Dead	93	190	YES	YES	2	25	IV	YES	10	2012	50	7th	T4b	N3	M0	[Not Available]	Stage IIIC	7	Trunk|Extremities	Primary Tumor	[Not Available]	Non-glabrous skin	[Not Available]	[Not Available]	NO	NO	YES	NO	[Not Available]|[Not Available]	[Not Applicable]	[Not Applicable]	[Not Applicable]	[Not Applicable]
TCGA-BF-AAP0	TCGA-BF-AAP0-06A-11R-A39D-07	1682.22	5F07D78A-44A1-4002-A55C-5FE01B35D669	2014-12-23	YES	NO	-14773	FEMALE	170	57	WHITE	NOT HISPANIC OR LATINO	No	No	TUMOR FREE	Alive	454	[Not Applicable]	YES	NO	1	[Not Available]	[Not Available]	[Not Available]	[Not Available]	2013	40	7th	T4	NX	M1	[Not Available]	Stage IV	0	Trunk	Regional Lymph Node	[Not Available]	Non-glabrous skin	[Not Available]	[Not Available]	NO	NO	NO	[Not Available]	1	[Not Applicable]	[Not Applicable]	[Not Applicable]	[Not Applicable]
TCGA-YD-A9TA	TCGA-YD-A9TA-06A-11R-A39D-07	1303.04	CEB45393-54EE-4801-8C6F-C0AA66E37E60	2014-11-11	NO	YES	-27498	MALE	175	67	WHITE	NOT HISPANIC OR LATINO	No	No	TUMOR FREE	Alive	1496	[Not Applicable]	YES	NO	1	1.5	III	[Unknown]	[Not Available]	2010	75	[Not Available]	[Not Available]	[Not Available]	[Not Available]	[Not Available]	[Not Available]	926	Head and Neck	Distant Metastasis	Lung	Non-glabrous skin	[Not Available]	[Not Available]	NO	NO	NO	[Not Available]	[Not Available]	[Not Applicable]	[Not Applicable]	[Not Applicable]	[Not Applicable]
TCGA-EB-A4OZ	TCGA-EB-A4OZ-01A-12R-A266-07	3271.77	236EF9CA-9362-44F3-A36B-2A19509BAB9D	2014-03-19	YES	NO	-15337	FEMALE	170	80	WHITE	NOT HISPANIC OR LATINO	No	No	TUMOR FREE	Alive	620	[Not Applicable]	YES	[Unknown]	[Not Available]	18	V	NO	[Not Available]	2012	41	7th	T4a	N3	M0	[Not Evaluated]	Stage IIIC	0	Trunk	Primary Tumor	[Not Available]	Non-glabrous skin	[Not Available]	[Not Available]	NO	YES	NO	[Not Available]	[Not Available]	[Not Applicable]	[Not Applicable]	[Not Applicable]	[Not Applicable]
TCGA-WE-AAA3	TCGA-WE-AAA3-06A-11R-A38C-07	1374.49	CF409C7C-FF82-4529-BDA4-554310843BC5	2015-02-09	YES	NO	-30843	FEMALE	[Not Available]	[Not Available]	WHITE	NOT HISPANIC OR LATINO	Yes	No	TUMOR FREE	Alive	651	[Not Applicable]	YES	NO	1	7	[Unknown]	YES	12	2013	84	7th	T4b	N2b	M0	[Not Available]	Stage IIIC	256	Extremities	Regional Lymph Node	[Not Available]	Non-glabrous skin	[Not Available]	[Not Available]	NO	NO	NO	[Not Available]	1	[Not Applicable]	[Not Applicable]	[Not Applicable]	[Not Applicable]
TCGA-EE-A3J4	TCGA-EE-A3J4-06A-11R-A20F-07	397.875	40005536-5325-4063-929D-0917726607CB	2012-06-05	NO	YES	-26540	MALE	[Not Available]	[Not Available]	WHITE	NOT HISPANIC OR LATINO	No	No	WITH TUMOR	Dead	[Not Available]	3869	YES	NO	1	2	IV	YES	6	1991	72	3rd	T3a	N0	M0	[Not Available]	Stage II	3172	Extremities	Regional Cutaneous or Subcutaneous Tissue (includes satellite and in-transit metastasis)	[Not Available]	Non-glabrous skin	[Not Available]	[Not Available]	NO	NO	YES	YES	1	[Not Applicable]	[Not Applicable]	[Not Applicable]	[Not Applicable]
TCGA-FS-A1ZM	TCGA-FS-A1ZM-06A-12R-A18S-07	2458.14	9937259A-9D47-483C-8773-B3C60E02A653	2014-07-15	NO	YES	-27210	MALE	[Not Available]	[Not Available]	WHITE	NOT HISPANIC OR LATINO	No	No	TUMOR FREE	Alive	3080	[Not Applicable]	YES	NO	1	1.2	IV	[Not Available]	[Not Available]	2001	74	5th	T2	N2c	M0	[Not Available]	Stage III	1639	Extremities	Regional Cutaneous or Subcutaneous Tissue (includes satellite and in-transit metastasis)	[Not Available]	Non-glabrous skin	[Not Available]	[Not Available]	NO	NO	YES	[Not Available]	[Not Available]	[Not Applicable]	[Not Applicable]	[Not Applicable]	[Not Applicable]
TCGA-D3-A5GS	TCGA-D3-A5GS-06A-11R-A27Q-07	1633.92	C03152CB-C6E6-47E2-A1CB-2354260A3661	2014-03-31	NO	YES	-21379	MALE	172	99	WHITE	NOT HISPANIC OR LATINO	No	No	WITH TUMOR	Alive	553	[Not Applicable]	YES	NO	[Not Available]	0.62	II	NO	1	2012	58	7th	T1b	N1b	M1c	[Not Available]	Stage IV	14	Trunk	Regional Lymph Node	[Not Available]	Non-glabrous skin	[Not Available]	[Not Available]	NO	NO	YES	NO	1	[Not Applicable]	[Not Applicable]	[Not Applicable]	[Not Applicable]
TCGA-EB-A3XF	TCGA-EB-A3XF-01A-31R-A239-07	1086.95	555BBD13-8AD7-43B3-9087-001DB30089F1	2013-04-09	YES	NO	-20910	MALE	182	88	WHITE	NOT HISPANIC OR LATINO	No	No	TUMOR FREE	Alive	278	[Not Applicable]	YES	NO	[Not Available]	10	[Not Available]	YES	[Not Available]	2012	57	7th	T4b	N0	M0	[Not Available]	Stage IIC	0	Trunk	Primary Tumor	[Not Available]	Non-glabrous skin	[Not Available]	[Not Available]	NO	NO	NO	[Not Available]	[Not Available]	[Not Applicable]	[Not Applicable]	[Not Applicable]	[Not Applicable]
TCGA-EE-A2GE	TCGA-EE-A2GE-06A-11R-A18T-07	2505.61	4801C721-166F-4939-8AB7-AA024BEC7089	2014-09-26	NO	YES	-16353	MALE	[Not Available]	[Not Available]	WHITE	NOT HISPANIC OR LATINO	No	No	TUMOR FREE	Alive	5286	[Not Applicable]	YES	NO	[Not Available]	0.9	III	NO	0	1999	44	5th	T2	N0	M0	[Not Available]	Stage I	3073	Trunk	Regional Lymph Node	[Not Available]	Non-glabrous skin	[Not Available]	[Not Available]	YES	NO	YES	[Not Available]	[Not Available]|[Not Available]	[Not Applicable]	[Not Applicable]	[Not Applicable]	[Not Applicable]
[truncated: 48 more columns]
