# Supplementary material for: Integrin β1 activation induces an anti-melanoma host response
Source: PLoS One. 2017 Apr 27;12(4):e0175300. doi: 10.1371/journal.pone.0175300 (PMC5407755; doi:10.1371/journal.pone.0175300)
Supplement: S2 Table — List of genes in the tumor microenvironment signature and their correlations with TGFB1 expression. (XLSX) [file pone.0175300.s008.xlsx]

## Sheet: Sheet1
Name	Alternative name	Subset	Description	Sub-signature	Correlation with TGFB1	Correlation with TGFB1 cor.test() p-value
SERPINE1	PAI-1	All cells	TGF-beta activity		0.484622	0
ITGB1	CD29	All cells	Integrin beta 1 meta-gene		0.418078	0
CD3D		T cells	T cell	T cell signature	0.416553	0
CD3E		T cells	T cell	T cell signature	0.45506	0
CD3G		T cells	T cell	T cell signature	0.394525	0
CD247	CD3z	T cells	T cell	T cell signature	0.462402	0
CD4		T cells	CD4 T cell	T cell signature	0.538283	0
CD8A		T cells	CTL	T cell signature	0.387347	0
CD8B		T cells	CTL	T cell signature	0.399622	0
CD45RO	PTPRC	T cells	Memory T cells	T cell signature	0.388683	0
PRF1		CYT	Cytolytic activity		0.473177	0
GZMA		CYT	Cytolytic activity		0.407861	0
FOXP3		T cells	Regulatory T cells	Stroma signature	0.435351	0
CD274	PD-L1	Checkpoint	Checkpoint protein	Stroma signature	0.290548	1.41448e-10
CTLA4		Checkpoint	Checkpoint protein	Stroma signature	0.375789	0
LAG3		Checkpoint	Checkpoint protein	Stroma signature	0.418342	0
HAVCR2	TIM3	Checkpoint	Checkpoint protein	Stroma signature	0.522528	0
IDO1	IDO	Checkpoint	Checkpoint protein	Stroma signature	0.312107	4.69402e-12
ACTA2	aSMA	CAF		Stroma signature	0.352212	3.77476e-15
COL1A1		CAF		Stroma signature	0.45571	0
COL1A2		CAF		Stroma signature	0.415647	0
FAP		CAF		Stroma signature	0.279203	7.59467e-10
S100A4	FSP1	CAF		Stroma signature	0.335628	8.21565e-14
PECAM1	CD31	Vessels		Stroma signature	0.513131	0
VWF		Vessels		Stroma signature	0.413855	0
CDH5	CD144, VE-Cadherin	Vessels		Stroma signature	0.421976	0
NOS2		M1 MP		Stroma signature	0.128228	0.0054187
IL12A		M1 MP		Stroma signature	0.219484	1.59308e-06
IL12B		M1 MP		Stroma signature	0.278445	8.47419e-10
CD163		M2 MP		Stroma signature	0.453922	0
MRC1	CD206	M2 MP		Stroma signature	0.351702	4.21885e-15
CCL2	MCP1	Chemokines		Stroma signature	0.427	0
CCL3	MIP-1-a	Chemokines		Stroma signature	0.424	0
CCL4		Chemokines		Stroma signature	0.426	0
CCL5	RANTES	Chemokines		Stroma signature	0.438	0
CXCL9	MIG	Chemokines		Stroma signature	0.318	1.62e-12
CXCL10	IP-10	Chemokines		Stroma signature	0.249	4.72e-08
