# Supplementary material for: Integrin β1 activation induces an anti-melanoma host response
Source: PLoS One. 2017 Apr 27;12(4):e0175300. doi: 10.1371/journal.pone.0175300 (PMC5407755; doi:10.1371/journal.pone.0175300)
Supplement: S3 Table — Association of clinical and pathological parameters with TGFB1 RNA-seq expression (t-test or Pearson correlation test). (XLSX) [file pone.0175300.s009.xlsx]

## Sheet: Sheet1
Clinical or Pathological Parameter	Non-Lymph Node SKCM Sample TGFB1 Clinical Assoc. P	Non-Lymph Node SKCM Sample TGFB1 Clinical Assoc. Details
MIRCluster_3_v_Other	1.91545e-05	t-test p= 1.92e-05
rppa_SYK|SYK-M-V	0.000126885	cor= 0.395 p= 0.000127
PURITY (ABSOLUTE)	0.000153323	cor= -0.301 p= 0.000153
CASP8_cna	0.000213892	cor= 0.28 p= 0.000214
IDH1_cna	0.000629682	cor= 0.26 p= 0.00063
rppa_LCK|LCK-R-V	0.000777052	cor= 0.35 p= 0.000777
MIRCluster_2_v_Other	0.00408382	t-test p= 0.00408
Pathologic_Stage_AJCC7_at_Diagnosis_0-II_v_III-IV	0.00902602	t-test p= 0.00903
BRAF_cna	0.012131	cor= 0.192 p= 0.0121
MIRCluster_1_v_Other	0.0132518	t-test p= 0.0133
DDX3X_cna	0.0146024	cor= 0.187 p= 0.0146
ARID2_cna	0.0150984	cor= 0.186 p= 0.0151
MethTypes_normal-like	0.0151829	t-test p= 0.0152
T_Stage_at_Diagnosis_T0-T2_v_T3-T5	0.0229141	t-test p= 0.0229
Tumour content (%) % nuceli that are tumour cells (0-100%)	0.0252389	cor= -0.171 p= 0.0252
Site_of_Known_Primary_OtherSpecified_v_Other	0.0459834	t-test p= 0.046
GNA11_cna	0.0468373	cor= 0.153 p= 0.0468
OncoSignCluster_OSC.1_v_Other	0.0471644	t-test p= 0.0472
TP53_cna	0.0485406	cor= 0.152 p= 0.0485
CURATED_BRESLOW	0.0517949	cor= -0.194 p= 0.0518
Site_of_Known_Primary_OtherSpecified_v_Other	0.0605484	t-test p= 0.0605
GNAQ_mut	0.0607832	t-test p= 0.0608
CC>TT/nTotal.Mut	0.066261	cor= -0.145 p= 0.0663
PIGMENT.SCORE	0.0686266	cor= 0.139 p= 0.0686
PTPN11_cna	0.0754099	cor= 0.137 p= 0.0754
LYMPHOCYTE.DISTRIBUTION	0.080291	cor= 0.134 p= 0.0803
CTNNB1_cna	0.0813796	cor= -0.134 p= 0.0814
CURATED_KNOWN_PRIMARY	0.0831248	t-test p= 0.0831
Site_of_Known_Primary_Unknown_v_Other	0.083992	t-test p= 0.084
OncoSignCluster_OSC.3_v_Other	0.100273	t-test p= 0.1
NRAS_mut	0.100832	t-test p= 0.101
CURATED_AGE_AT_TCGA_SPECIMEN	0.107298	cor= 0.142 p= 0.107
CDKN2A_cna	0.108573	cor= 0.124 p= 0.109
ProteinCluster_4_v_Other	0.115748	t-test p= 0.116
NOTCH2_cna	0.130986	cor= -0.116 p= 0.131
MutationSubtypes_RAS_Hotspot	0.140176	t-test p= 0.14
NECROSIS	0.142419	cor= 0.112 p= 0.142
LYMPHOCYTE.SCORE	0.142473	cor= 0.112 p= 0.142
CURATED_AGE_AT_INITIAL_PATHOLOGIC_DIAGNOSIS	0.147459	cor= 0.127 p= 0.147
TERT_MUT	0.150047	t-test p= 0.15
CCND1_cna	0.150068	cor= -0.111 p= 0.15
CDK4_cna	0.150633	cor= 0.111 p= 0.151
Site_of_Known_Primary_Extremities_v_Other	0.15231	t-test p= 0.152
TP53_mut	0.160103	t-test p= 0.16
NF1_cna	0.16838	cor= 0.106 p= 0.168
EZH2_cna	0.1716	cor= 0.105 p= 0.172
MITF_cna	0.182651	cor= -0.103 p= 0.183
MethTypes_hyper-methylated	0.185587	t-test p= 0.186
OncoSignCluster_OSC.5_v_Other	0.203317	t-test p= 0.203
MDM2_cna	0.213896	cor= 0.096 p= 0.214
AKT1_cna	0.217535	cor= 0.095 p= 0.218
EP300_cna	0.246915	cor= 0.089 p= 0.247
KIT_mut	0.251071	t-test p= 0.251
CURATED_ULCERATION	0.27015	t-test p= 0.27
Site_of_Known_Primary_Extremities_v_Other	0.292671	t-test p= 0.293
IDH1_mut	0.294027	t-test p= 0.294
CDKN2A_mut	0.300296	t-test p= 0.3
TERT_cna	0.305958	cor= -0.079 p= 0.306
LYMPHOCYTE.DENSITY	0.326289	cor= 0.075 p= 0.326
PPP6C_mut	0.337438	t-test p= 0.337
HRAS_mut	0.352365	t-test p= 0.352
ProteinCluster_3_v_Other	0.352559	t-test p= 0.353
MAP2K1_mut	0.36889	t-test p= 0.369
ProteinCluster_1_v_Other	0.373445	t-test p= 0.373
KRAS_cna	0.377667	cor= 0.068 p= 0.378
OncoSignCluster_OSC.7_v_Other	0.390939	t-test p= 0.391
ARID2_mut	0.41216	t-test p= 0.412
CURATED_VITAL_STATUS	0.463765	t-test p= 0.464
NRAS_cna	0.471426	cor= -0.056 p= 0.471
RAC1_cna	0.484979	cor= 0.054 p= 0.485
MethTypes_hypo-methylated	0.489325	t-test p= 0.489
GENDER	0.499323	t-test p= 0.499
MutationSubtypes_NF1_Any	0.52251	t-test p= 0.523
IRF7_cna	0.525548	cor= 0.049 p= 0.526
HRAS_cna	0.525548	cor= 0.049 p= 0.526
GNAQ_cna	0.526852	cor= -0.049 p= 0.527
APC_cna	0.556022	cor= -0.045 p= 0.556
ProteinCluster_2_v_Other	0.566372	t-test p= 0.566
UV-RATE	0.57609	cor= -0.044 p= 0.576
GNA11_mut	0.578984	t-test p= 0.579
CDK4_mut	0.587876	t-test p= 0.588
KIT(cg10087973)_meth	0.593654	cor= 0.041 p= 0.594
CURATED_MELANOMA_SPECIFIC_VITAL_STATUS [0 = "ALIVE OR CENSORED"; 1 = "DEAD OF MELANOMA"]	0.608324	t-test p= 0.608
RB1_mut	0.614586	t-test p= 0.615
MutationSubtypes_BRAF_Hotspot	0.626106	t-test p= 0.626
PTEN_mut	0.630002	t-test p= 0.63
OncoSignCluster_OSC.4_v_Other	0.633639	t-test p= 0.634
UV-Signature	0.63606	t-test p= 0.636
MAP2K1_cna	0.646092	cor= -0.035 p= 0.646
FBXW7_cna	0.647235	cor= -0.035 p= 0.647
PLOIDY (ABSOLUTE)	0.657235	cor= 0.036 p= 0.657
CDKN2A(cg13601799)_meth	0.670037	cor= -0.033 p= 0.67
Site_of_Known_Primary_Trunk_v_Other	0.709559	t-test p= 0.71
NF1_mut	0.732641	t-test p= 0.733
PCDHGA1_cna	0.741764	cor= -0.025 p= 0.742
MutationSubtypes_TripleWT	0.743323	t-test p= 0.743
Site_of_Known_Primary_Head_Neck_v_Other	0.75181	t-test p= 0.752
OncoSignCluster_OSC.2_v_Other	0.761979	t-test p= 0.762
MYC_cna	0.774827	cor= -0.022 p= 0.775
M_Stage_at_Diagnosis_M0_v_M1	0.846216	t-test p= 0.846
OncoSignCluster_OSC.6_v_Other	0.860945	t-test p= 0.861
KDR_cna	0.864609	cor= -0.013 p= 0.865
PIK3CA_cna	0.864877	cor= -0.013 p= 0.865
N_Stage_at_Diagnosis_N0-N2_v_N3-N5	0.869382	t-test p= 0.869
RAC1_mut	0.870649	t-test p= 0.871
DIPYRIM.C>T/n(C>T).mut	0.894444	cor= 0.011 p= 0.894
DDX3X_mut	0.899046	t-test p= 0.899
PDGFRA_cna	0.899141	cor= -0.01 p= 0.899
MIRCluster_4_v_Other	0.907733	t-test p= 0.908
PTEN_cna	0.911816	cor= -0.009 p= 0.912
rnaseq_TERT.RSEM.NORM_DATA	0.914562	cor= -0.008 p= 0.915
BRAF_mut	0.916297	t-test p= 0.916
GNAS_cna	0.91911	cor= -0.008 p= 0.919
SERPINB3_cna	0.919793	cor= -0.008 p= 0.92
KRAS_mut	0.923972	t-test p= 0.924
Site_of_Known_Primary_Head_Neck_v_Other	0.925778	t-test p= 0.926
DIPYRIM.C>T/nTotal.Mut	0.937691	cor= -0.006 p= 0.938
TOTAL.MUTATIONS	0.942348	cor= 0.006 p= 0.942
KIT_cna	0.967169	cor= 0.003 p= 0.967
PPP6C_cna	0.969686	cor= -0.003 p= 0.97
MethTypes_CpGisland-methylated	0.991291	t-test p= 0.991
Site_of_Known_Primary_Trunk_v_Other	0.99521	t-test p= 0.995
