# Supplementary material for: Integrin β1 activation induces an anti-melanoma host response
Source: PLoS One. 2017 Apr 27;12(4):e0175300. doi: 10.1371/journal.pone.0175300 (PMC5407755; doi:10.1371/journal.pone.0175300)
Supplement: S4 Table — Summary table of outcome, GSEA results, ITGB1 meta-gene correlation and SERPINE1 correlation in all TCGA cancer type data sets. (XLSX) [file pone.0175300.s010.xlsx]

## Sheet: Sheet1
TCGA Cancer RNASeq Subset	Cancer Type	TCGA Symbol	RNA-Seq V2 Subset	Number of Outcome Samples	Astier Meta-gene Correlation Num. Samples	Astier Integrin Signaling Validated Meta-gene Pearson Corr.	Astier Integrin Signaling Validated Meta-gene Corr. P-Value	RNASeq SERPINE1 Correlation Num. Samples	SERPINE1 (PAI-1) Pearson Corr.	SERPINE1 (PAI-1) Corr. P-Value	TCELL_IMMUNE_GENES ES	TCELL_IMMUNE_GENES NES	TCELL_IMMUNE_GENES NOM p-val	TCELL_IMMUNE_GENES FDR q-val	STROMA_RELATED_GENES ES	STROMA_RELATED_GENES NES	STROMA_RELATED_GENES NOM p-val	STROMA_RELATED_GENES FDR q-val	GISTIC 2.0 Mutation Rate Source	GISTIC 2.0 Num. Samples	Mean Mutation Rate	Standard Deviation Mutation Rate	Minimum Mutation Rate	Maximum Mutation Rate	High TGFB1 Outcome	TGFB1 Median Split Outcome Significance
SKCM_All	Skin cutaneous melanoma	SKCM	All	444	469	0.437752	0	469	0.484622	0	0.93729	1.51104	0.015528	0.0527056	0.84218	1.93729	0	0.000234192	mutsigv2	290	1.57606e-05	3.06602e-05	9.86007e-08	0.00044005	Better	0.0211
SKCM_primary_plus_non_lymph_mets	Skin cutaneous melanoma	SKCM	Primary and Non Lymph Node Metastases	228	247	0.356764	7.94986e-09	247	0.352164	1.27088e-08	0.917312	1.46514	0.0434057	0.0761243	0.790125	1.82024	0.00851393	0.0117729	mutsigv2	290	1.57606e-05	3.06602e-05	9.86007e-08	0.00044005	Better	0.0189
UCEC_Primary_HiSeq	Uterine Corpus Endometrial Carcinoma	UCEC	HiSeq RNA-Seq	156	176	0.304323	4.01949e-05	176	0.382421	1.62584e-07	0.917605	1.56349	0.0302041	0.052396	0.764967	1.79012	0.0112867	0.0137442	mutsigv2	248	1.4776e-05	4.47169e-05	3.79625e-08	0.000263114	Better	0.695
UCEC_Primary_GA	Uterine Corpus Endometrial Carcinoma	UCEC	GA RNA-Seq	349	370	0.278584	5.07148e-08	370	0.310918	9.80591e-10	0.904644	1.53785	0.0288066	0.0593985	0.848831	2.01251	0.000749064	0.0019296	mutsigv2	248	1.4776e-05	4.47169e-05	3.79625e-08	0.000263114	Better	0.768
STAD_Primary	Stomach adenocarcinoma	STAD	All	362	415	0.110387	0.0245219	415	0.458549	0	0.899685	1.58536	0.017134	0.035869	0.77052	1.8709	0.0014881	0.00409209	mutsigv2	289	1.02373e-05	1.92414e-05	0	0.000184247	Worse	0.0134
LUAD_Primary	Lung adenocarcinoma	LUAD	All	473	515	0.328536	1.9984e-14	515	0.321244	7.9492e-14	0.87073	1.49485	0.0455247	0.0686916	0.805311	1.96537	0	0.0004649	mutsigv2	545	7.88982e-06	8.18724e-06	0	6.12837e-05	Better	0.344
READ_Primary_GA	Rectum adenocarcinoma	READ	GA RNA-Seq	57	94	0.403656	5.47674e-05	94	0.660213	4.53415e-13	0.907277	1.60724	0.0201238	0.0266084	0.876153	2.11453	0	0	mutsigv2cv	122	6.64848e-06	3.07128e-05	6.93556e-07	0.000336236	Worse	0.796
OV_Primary	Ovarian serous cystadenocarcinoma	OV	All	282	304	0.353885	2.13239e-10	304	0.480791	0	0.933494	1.66643	0.00603774	0.0210561	0.862289	2.01772	0	0.000465549	mutsigv2cv	466	1.38987e-06	8.52062e-07	0	5.16736e-06	Better	0.951
GBM_Primary	Glioblastoma multiforme	GBM	All	143	153	0.366843	3.10071e-06	153	0.501547	4.0056e-11	0.935341	1.66885	0.00568643	0.0252515	0.795602	1.9571	0.00154083	0.00156065	mutsigv2	283	1.34332e-06	5.27569e-07	3.32704e-08	3.98525e-06	Better	0.444
PRAD_Primary	Prostate Adenocarcinoma	PRAD	All	454	497	0.522311	0	497	0.470353	0	0.876139	1.52382	0.0367119	0.0454265	0.834802	1.89991	0.00077821	0.00114886	mutsigv2	332	8.03371e-07	1.42048e-06	0	2.11864e-05	Better	0.239
TGCT_Primary	Testicular Germ Cell Tumors	TGCT	All	129	134	-0.0677039	0.436994	134	0.244941	0.00433887	0.932222	1.51404	0.0218447	0.0626129	0.833149	2.01634	0	0	mutsigv2	149	1.34993e-06	8.78641e-07	2.47486e-07	1.10774e-05	Worse	0.303
ACC_Primary	Adrenocortical carcinoma	ACC	All	79	79	0.0101639	0.929161	79	-0.0205087	0.857625	0.954734	1.58571	0.00397456	0.0359893	0.785629	1.76335	0.00689655	0.00925317	mutsigv2	90	2.66596e-06	6.33749e-06	2.83409e-07	5.09655e-05	Better	0.943
COAD_Primary	Colon Adenocarcinoma	COAD	All	267	283	0.295491	4.13955e-07	283	0.627032	0	0.81925	1.43525	0.0896445	0.103573	0.785693	1.76335	0.00310559	0.00739496	mutsigv2cv	367	1.18161e-05	2.3015e-05	6.58915e-07	0.000229198	Worse	0.102
BLCA_Primary	Bladder Urothelial Carcinoma	BLCA	All	379	408	0.257739	1.29492e-07	408	0.53476	0	0.790114	1.40929	0.109992	0.119262	0.734624	1.68233	0.0198968	0.0340117	mutsigv2	395	6.90408e-06	7.56593e-06	0	9.72091e-05	Worse	0.733
READ_Primary_HiSeq	Rectum adenocarcinoma	READ	HiSeq RNA-Seq	88	94	0.403656	5.47674e-05	94	0.660213	4.53415e-13	0.824513	1.42696	0.0855856	0.0924691	0.776918	1.8236	0.00289436	0.00441326	mutsigv2cv	122	6.64848e-06	3.07128e-05	6.93556e-07	0.000336236	Worse	0.453
PAAD_Primary	Pancreatic adenocarcinoma	PAAD	All	170	178	0.44125	7.05548e-10	178	0.571539	0	0.784924	1.30148	0.16561	0.162291	0.7182	1.72373	0.0105581	0.0208191	mutsigv2	146	4.71048e-06	3.51502e-05	2.65347e-07	0.000426291	Better	0.993
KIRP_Primary	Kidney renal papillary cell carcinoma	KIRP	All	265	290	0.125017	0.0333261	290	0.423166	4.996e-14	0.733713	1.2597	0.243359	0.207538	0.716725	1.63767	0.0381737	0.0432082	mutsigv2	161	1.87865e-06	7.88658e-07	3.65704e-07	5.57904e-06	Worse	0.281
BRCA_ERpos	Breast invasive carcinoma	BRCA	ER+	755	806	0.32381	0	806	0.421879	0	0.863129	1.43877	0.0596184	0.0967958	0.808126	1.86075	0.00297619	0.00343953	mutsigv2	977	1.76982e-06	5.96007e-06	0	0.000121726	Better	0.255
BRCA_Primary	Breast invasive carcinoma	BRCA	All	1009	1093	0.203787	1.03819e-11	1093	0.451859	0	0.852215	1.40503	0.0992677	0.120914	0.819856	1.94981	0	0.000487945	mutsigv2	977	1.76982e-06	5.96007e-06	0	0.000121726	Better	0.173
BRCA_TNBC	Breast invasive carcinoma	BRCA	TNBC	102	115	0.290368	0.00164421	115	0.440871	8.17381e-07	0.664247	1.07107	0.481692	0.391978	0.707875	1.62414	0.0427928	0.0671482	mutsigv2	977	1.76982e-06	5.96007e-06	0	0.000121726	Worse	0.684
KIRC_Primary	Kidney renal clear cell carcinoma	KIRC	All	506	533	0.218478	3.50985e-07	533	0.544111	0	0.618525	1.00767	0.538462	0.407957	0.610762	1.57774	0.0455531	0.0700205	mutsigv2	451	1.64094e-06	2.1359e-06	0	2.36013e-05	Worse	0.00692
THCA_Primary	Thyroid carcinoma	THCA	All	474	505	0.563222	0	505	0.308852	1.26898e-12	0.767679	1.33519	0.162353	0.167609	0.683987	1.6583	0.0356037	0.0272594	mutsigv2	401	3.31462e-07	2.40196e-07	0	1.82597e-06	Worse	0.622
KICH_Primary	Kidney chromophobe	KICH	All	62	66	0.122831	0.325832	66	0.325406	0.00767404	0.729279	1.28859	0.220301	0.212149	0.663254	1.6723	0.0308854	0.0574236	mutsigv2	66	1.50932e-06	1.96505e-06	5.6537e-07	1.66193e-05	Better	0.75
PCPG_Primary	Pheochromocytoma and Paraganglioma	PCPG	All	146	179	0.106743	0.154974	179	0.544645	3.10862e-15	0.713348	1.34932	0.180303	0.164949	0.703631	1.74391	0.0159453	0.0686033	mutsigv2	178	3.62879e-07	1.64662e-07	7.17543e-08	8.32559e-07	Better	0.791
LUSC_Primary	Lung squamous cell carcinoma	LUSC	All	447	501	0.432461	0	501	0.428906	0	0.297227	0.531602	0.908072	0.895433	0.611592	1.43143	0.138206	0.206741	mutsigv2	178	7.76366e-06	6.93661e-06	0	7.41904e-05	Worse	0.066
CESC_Primary	Cervical squamous cell carcinoma and endocervical adenocarcinoma	CESC	All	257	304	0.28397	4.78309e-07	304	0.503551	0	0.772552	1.33634	0.173477	0.247456	0.572414	1.39103	0.152416	0.252878	mutsigv2	194	4.05231e-06	7.1984e-06	3.25878e-08	4.97616e-05	Better	0.555
LIHC_Primary	Liver hepatocellular carcinoma	LIHC	All	342	371	0.50619	0	371	0.245544	1.69261e-06	0.813819	1.42687	0.115385	0.173995	0.572583	1.3655	0.185296	0.134549	mutsigv2	197	2.828e-06	3.03125e-06	3.08474e-08	3.60008e-05	Worse	0.465
SARC_Primary	Sarcoma	SARC	All	252	259	0.232105	0.00016396	259	0.550061	0	0.839448	1.37943	0.117409	0.135724	0.63455	1.5612	0.0638144	0.0896239	mutsigv2	245	1.62371e-06	3.3308e-06	6.5235e-08	4.56559e-05	Worse	0.661
UVM_Primary	Uveal Melanoma	UVM	All	52	80	0.301931	0.00649102	80	0.362357	0.000956479	0.749647	1.21174	0.267301	0.27771	0.65968	1.54317	0.109049	0.106585	mutsigv2	80	5.17121e-07	1.0271e-06	1.0835e-07	9.50631e-06	Better	0.717
ESCA_Primary	Esophageal Carcinoma	ESCA	All	168	184	0.146192	0.0476823	184	0.582595	0	0.636749	1.02829	0.497959	1	0.42096	0.982769	0.492027	0.57305	NA	NA	NA	NA	NA	NA	Worse	0.446
THYM_Primary	Thymoma	THYM	All	116	120	0.199017	0.0293208	120	0.0350937	0.703555	0.434001	0.710417	0.791667	0.763469	0.680752	1.62742	0.0504518	0.0305989	NA	NA	NA	NA	NA	NA	Better	0.313
HNSC_Primary	Head and Neck Squamous Cell Carcinoma	HNSC	All	503	520	0.0655956	0.135223	520	0.59937	0	-0.648416	-1.13454	0.372358	0.534025	0.443064	1.05223	0.427565	1	mutsigv2	510	4.16729e-06	5.78025e-06	1.00771e-07	8.62056e-05	Worse	0.177
UCS_Primary	Uterine Carcinosarcoma	UCS	All	55	57	0.197423	0.141015	57	0.468127	0.000240558	0.48686	0.899007	0.583887	0.608971	0.675137	1.54896	0.107858	0.134751	mutsigv2	57	3.69715e-06	1.40776e-05	6.69101e-07	0.000106598	Worse	0.25
CHOL_Primary	Cholangiocarcinoma	CHOL	All	29	36	0.264191	0.119468	36	0.429152	0.00900704	0.732221	1.35891	0.175249	0.1662	0.643241	1.47026	0.136827	0.14855	mutsigv2	35	3.51884e-06	3.43307e-06	1.54632e-06	2.25089e-05	Worse	0.597
LGG_Primary	Brain lower grade glioma	LGG	All	454	515	0.0840706	0.0565717	515	0.346993	4.44089e-16	0.836574	1.43917	0.102159	0.111356	0.645008	1.57743	0.0688322	0.0564881	mutsigv2	513	1.55675e-06	1.5095e-05	0	0.000342517	Worse	0.0523
MESO_Primary	Mesothelioma	MESO	All	86	87	0.188249	0.0807892	87	0.396947	0.00014091	0.665156	1.09848	0.384679	0.335964	0.662792	1.4283	0.201288	0.254219	NA	NA	NA	NA	NA	NA	Worse	0.00223
DLBC_Primary	Lymphoid neoplasm diffuse large B-cell lymphoma	DLBC	All	42	48	0.117223	0.427498	48	-0.000507054	0.997271	0.700004	1.35057	0.1686	0.176786	0.498141	1.26733	0.22301	0.162612	mutsigv2	48	3.9269e-06	2.71711e-06	5.05853e-07	1.29612e-05	Worse	0.559
LAML_Primary	Acute Myeloid Leukemia	LAML	All	141	173	-0.0436527	0.568494	173	-0.106873	0.161659	0.509973	0.936483	0.552432	0.511791	0.594265	1.6293	0.057047	0.18559	mutsigv2cv	193	2.74389e-07	1.79953e-07	0	9.71054e-07	Worse	0.0103
